# Supplementary material for: Quantitative Proteomic and Interaction Network Analysis of Cisplatin Resistance in HeLa Cells
Source: PLoS One. 2011 May 26;6(5):e19892. doi: 10.1371/journal.pone.0019892 (PMC3102677; doi:10.1371/journal.pone.0019892)
Supplement: Table S1 — Table of 856 proteins identified and quantified. (XLS) [file pone.0019892.s004.xls]

## Sheet: Supplemental Table 1
Accession	UniProt ID	Protein Name	average RIA mixed	stdev mixed	average Fold change mixed*	average RIA control	stdev control	average Fold change control*	F-statistic	p-value†	GO Term Cellular Compartment‡	GO Term Name Biological Pathway‡	GO Term Molecular Function‡
P31946	1433B_HUMAN	14-3-3 protein beta/alpha (Protein 1054) (Protein kinase C inhibitor protein 1) (KCIP-1) [Cleaved into: 14-3-3 protein beta/alpha, N-terminally processed]	0.520268	0.0137911	1.0845	0.497697	0.00840045	-1.00925	11.7223	0.006506	cytosol	activation of pro-apoptotic gene products	protein binding
P62258	1433E_HUMAN	14-3-3 protein epsilon (14-3-3E)	0.434414	0.0113087	-1.30195	0.508966	0.00919785	1.03652	156.943	1.94712e-07	cytosol	interspecies interaction between organisms	enzyme binding
Q04917	1433F_HUMAN	14-3-3 protein eta (Protein AS1)	0.506506	0.0279376	1.02637	0.491303	0.0104882	-1.0354	1.55713	0.240514	cytoplasm	regulation of neuron differentiation	protein domain specific binding
P61981	1433G_HUMAN	14-3-3 protein gamma (Protein kinase C inhibitor protein 1) (KCIP-1) [Cleaved into: 14-3-3 protein gamma, N-terminally processed]	0.517752	0.0221931	1.07362	0.483343	0.0287116	-1.06892	5.39458	0.0425821	cytosol	negative regulation of protein kinase activity	protein binding
P31947	1433S_HUMAN	14-3-3 protein sigma (Epithelial cell marker protein 1) (Stratifin)	0.547684	0.0212529	1.21085	0.507101	0.0170688	1.02881	13.2997	0.00448542	extracellular region	negative regulation of protein kinase activity	protein binding
P27348	1433T_HUMAN	14-3-3 protein theta (14-3-3 protein T-cell) (14-3-3 protein tau) (Protein HS1)	0.559238	0.0158777	1.2688	0.49904	0.00896661	-1.00385	65.3931	1.07139e-05	protein complex	small GTPase mediated signal transduction	protein binding
P63104	1433Z_HUMAN	14-3-3 protein zeta/delta (Protein kinase C inhibitor protein 1) (KCIP-1)	0.467771	0.0189414	-1.1378	0.491443	0.0533146	-1.03482	1.05032	0.329586	nucleus	response to drug	protein binding
Q9TNN7	1C05_HUMAN	HLA class I histocompatibility antigen, Cw-5 alpha chain (MHC class I antigen Cw*5)	0.759414	0.0543269	3.15652	0.49392	0.0611991	-1.02462	35.2517	0.00193488	MHC class I protein complex	immune response	null
P30153	2AAA_HUMAN	Serine/threonine-protein phosphatase 2A 65 kDa regulatory subunit A alpha isoform (Medium tumor antigen-associated 61 kDa protein) (PP2A subunit A isoform PR65-alpha) (PP2A subunit A isoform R1-alpha)	0.504324	0.106636	1.01745	0.51797	0.0116517	1.07456	0.0970977	0.76174	soluble fraction	ceramide metabolic process	protein binding
Q00005	2ABB_HUMAN	Serine/threonine-protein phosphatase 2A 55 kDa regulatory subunit B beta isoform (PP2A subunit B isoform B55-beta) (PP2A subunit B isoform PR55-beta) (PP2A subunit B isoform R2-beta) (PP2A subunit B isoform beta)	0.54627	0.0260381	1.20395	0.486666	0.0237507	-1.0548	12.8809	0.00886904	membrane	cell death	protein phosphatase type 2A regulator activity
P08195	4F2_HUMAN	4F2 cell-surface antigen heavy chain (4F2hc) (4F2 heavy chain antigen) (Lymphocyte activation antigen 4F2 large subunit) (CD antigen CD98)	0.515799	0.0401905	1.06526	0.462542	0.0183207	-1.16197	8.72309	0.0144482	apical plasma membrane	carbohydrate metabolic process	cation binding
P52209	6PGD_HUMAN	6-phosphogluconate dehydrogenase, decarboxylating (EC 1.1.1.44)	0.662581	0.0156495	1.96367	0.490752	0.014023	-1.03769	401.201	2.11483e-09	cytoplasm	pentose-phosphate shunt	NADP or NADPH binding
Q15758	AAAT_HUMAN	Neutral amino acid transporter B(0) (ATB(0)) (Baboon M7 virus receptor) (RD114/simian type D retrovirus receptor) (Sodium-dependent neutral amino acid transporter type 2) (Solute carrier family 1 member 5)	0.368958	0.0307373	-1.71034	0.458746	0.0216741	-1.17985	28.4968	0.000695602	melanosome	neutral amino acid transport	symporter activity
P17174	AATC_HUMAN	Aspartate aminotransferase, cytoplasmic (EC 2.6.1.1) (Glutamate oxaloacetate transaminase 1) (Transaminase A)	0.521293	0.0225951	1.08896	0.509653	0.00932473	1.03937	1.14658	0.31214	cytoplasm	response to glucocorticoid stimulus	phosphatidylserine decarboxylase activity
P00505	AATM_HUMAN	Aspartate aminotransferase, mitochondrial (mAspAT) (EC 2.6.1.1) (Fatty acid-binding protein) (FABP-1) (Glutamate oxaloacetate transaminase 2) (Plasma membrane-associated fatty acid-binding protein) (FABPpm) (Transaminase A)	0.549467	0.0173272	1.21959	0.497799	0.0133444	-1.00884	25.7451	0.0014407	mitochondrial matrix	aspartate metabolic process	L-aspartate:2-oxoglutarate aminotransferase activity
Q8NE71	ABCF1_HUMAN	ATP-binding cassette sub-family F member 1 (ATP-binding cassette 50) (TNF-alpha-stimulated ABC protein)	0.491084	0.025376	-1.03631	0.478278	0.0178751	-1.09084	1.02142	0.33601	ribosome	translation	translation factor activity, nucleic acid binding
P49748	ACADV_HUMAN	Very long-chain specific acyl-CoA dehydrogenase, mitochondrial (VLCAD) (EC 1.3.99.-)	0.627705	0.0506184	1.68605	0.520437	0.0189406	1.08523	23.6355	0.000659798	mitochondrial nucleoid	fatty acid metabolic process	long-chain-acyl-CoA dehydrogenase activity
Q9UKV3	ACINU_HUMAN	Apoptotic chromatin condensation inducer in the nucleus (Acinus)	0.45643	0.0195396	-1.19092	0.491149	0.0256587	-1.03604	6.95295	0.0248683	cytosol	positive regulation of monocyte differentiation	nucleic acid binding
P53396	ACLY_HUMAN	ATP-citrate synthase (EC 2.3.3.8) (ATP-citrate (pro-S-)-lyase) (Citrate cleavage enzyme)	0.562686	0.0460679	1.28669	0.463916	0.0159438	-1.15556	24.6305	0.000567582	cytoplasm	ATP catabolic process	ATP binding
Q99798	ACON_HUMAN	Aconitate hydratase, mitochondrial (Aconitase) (EC 4.2.1.3) (Citrate hydro-lyase)	0.581076	0.0169841	1.38707	0.502453	0.036949	1.00986	18.3177	0.00365577	mitochondrion	metabolic process	iron ion binding
Q15067	ACOX1_HUMAN	Peroxisomal acyl-coenzyme A oxidase 1 (AOX) (EC 1.3.3.6) (Palmitoyl-CoA oxidase) (Straight-chain acyl-CoA oxidase) (SCOX)	0.596516	0.0257057	1.47841	0.471035	0.0289488	-1.12299	36.8909	0.00174775	mitochondrion	spermatogenesis	acyl-CoA oxidase activity
O60488	ACSL4_HUMAN	Long-chain-fatty-acid--CoA ligase 4 (EC 6.2.1.3) (Long-chain acyl-CoA synthetase 4) (LACS 4)	0.583389	0.0294138	1.40032	0.525501	0.0283386	1.10748	12.0526	0.00600411	mitochondrion	embryonic process involved in female pregnancy	ATP binding
P62736	ACTA_HUMAN	Actin, aortic smooth muscle (Alpha-actin-2) (Cell growth-inhibiting gene 46 protein)	0.499884	0.015474	-1.00046	0.490911	0.0102855	-1.03703	1.39943	0.264181	cytoplasm	response to virus	nucleotide binding
P60709	ACTB_HUMAN	Actin, cytoplasmic 1 (Beta-actin) [Cleaved into: Actin, cytoplasmic 1, N-terminally processed]	0.507703	0.0444204	1.0313	0.486279	0.0219912	-1.05643	0.954795	0.354034	axon	cellular component movement	ATP binding
Q562R1	ACTBL_HUMAN	Beta-actin-like protein 2 (Kappa-actin)	0.501437	0.0208533	1.00576	0.494705	0.0171439	-1.02141	0.33206	0.578573	cytoplasm	null	nucleotide binding
P12814	ACTN1_HUMAN	Alpha-actinin-1 (Alpha-actinin cytoskeletal isoform) (F-actin cross-linking protein) (Non-muscle alpha-actinin-1)	0.526395	0.046375	1.11146	0.471159	0.0165799	-1.12242	7.54708	0.0205771	focal adhesion	regulation of apoptosis	protein binding
O43707	ACTN4_HUMAN	Alpha-actinin-4 (F-actin cross-linking protein) (Non-muscle alpha-actinin 4)	0.459688	0.0198377	-1.17539	0.484908	0.01342	-1.06225	6.65239	0.0274529	perinuclear region of cytoplasm	negative regulation of cellular component movement	nucleoside binding
Q8TDG2	ACTT1_HUMAN	Actin-related protein T1 (ARP-T1)	0.498049	0.0113254	-1.00783	0.486049	0.01685	-1.05741	2.09621	0.17828	cytoplasm	null	protein binding
P11766	ADHX_HUMAN	Alcohol dehydrogenase class-3 (EC 1.1.1.1) (Alcohol dehydrogenase 5) (Alcohol dehydrogenase class chi chain) (Alcohol dehydrogenase class-III) (Glutathione-dependent formaldehyde dehydrogenase) (FALDH) (FDH) (GSH-FDH) (EC 1.1.1.-) (S-(hydroxymethyl)glutathione dehydrogenase) (EC 1.1.1.284)	0.574213	0.0817135	1.34859	0.571232	0.036362	1.33227	0.00444098	0.949033	mitochondrion	oxidation reduction	electron carrier activity
Q9NRN7	ADPPT_HUMAN	L-aminoadipate-semialdehyde dehydrogenase-phosphopantetheinyl transferase (EC 2.7.8.-) (4'-phosphopantetheinyl transferase) (Alpha-aminoadipic semialdehyde dehydrogenase-phosphopantetheinyl transferase) (AASD-PPT) (LYS5 ortholog)	0.421427	0.0411152	-1.37289	0.491291	0.0246594	-1.03545	8.84299	0.0206984	cytoplasm	macromolecule biosynthetic process	holo-[acyl-carrier-protein] synthase activity
Q16186	ADRM1_HUMAN	Proteasomal ubiquitin receptor ADRM1 (110 kDa cell membrane glycoprotein) (Gp110) (Adhesion-regulating molecule 1) (ARM-1) (Proteasome regulatory particle non-ATPase 13) (hRpn13) (Rpn13 homolog)	0.500279	0.0163897	1.00112	0.486864	0.0157108	-1.05396	2.09468	0.178424	integral to plasma membrane	RNA elongation from RNA polymerase II promoter	endopeptidase activator activity
P12235	ADT1_HUMAN	ADP/ATP translocase 1 (ADP,ATP carrier protein 1) (ADP,ATP carrier protein, heart/skeletal muscle isoform T1) (Adenine nucleotide translocator 1) (ANT 1) (Solute carrier family 25 member 4)	0.555266	0.0291783	1.24853	0.510864	0.0137025	1.04442	11.3838	0.00707382	membrane	negative regulation of necrotic cell death	protein binding
P05141	ADT2_HUMAN	ADP/ATP translocase 2 (ADP,ATP carrier protein 2) (ADP,ATP carrier protein, fibroblast isoform) (Adenine nucleotide translocator 2) (ANT 2) (Solute carrier family 25 member 5)	0.590575	0.0616724	1.44245	0.476696	0.0410707	-1.09778	12.5475	0.00759494	mitochondrial nucleoid	transport	transporter activity
Q09666	AHNK_HUMAN	Neuroblast differentiation-associated protein AHNAK (Desmoyokin)	0.483805	0.0161063	-1.06695	0.491429	0.0181238	-1.03488	0.593194	0.458995	nucleus	nervous system development	protein binding
Q12904	AIMP1_HUMAN	Aminoacyl tRNA synthase complex-interacting multifunctional protein 1 (Multisynthase complex auxiliary component p43) [Cleaved into: Endothelial monocyte-activating polypeptide 2 (EMAP-2) (Endothelial monocyte-activating polypeptide II) (EMAP-II) (Small inducible cytokine subfamily E member 1)]	0.52535	0.0127071	1.10682	0.51551	0.0127566	1.06403	1.43494	0.265243	extracellular region	carbohydrate metabolic process	tRNA binding
P49419	AL7A1_HUMAN	Alpha-aminoadipic semialdehyde dehydrogenase (Alpha-AASA dehydrogenase) (EC 1.2.1.31) (Aldehyde dehydrogenase family 7 member A1) (EC 1.2.1.3) (Antiquitin-1) (Betaine aldehyde dehydrogenase) (EC 1.2.1.8) (Delta1-piperideine-6-carboxylate dehydrogenase) (P6c dehydrogenase)	0.682479	0.0380603	2.14939	0.531341	0.0218967	1.13375	47.39	0.000463589	mitochondrion	sensory perception of sound	oxidoreductase activity
P49189	AL9A1_HUMAN	4-trimethylaminobutyraldehyde dehydrogenase (TMABADH) (EC 1.2.1.47) (Aldehyde dehydrogenase E3 isozyme) (Aldehyde dehydrogenase family 9 member A1) (EC 1.2.1.3) (Gamma-aminobutyraldehyde dehydrogenase) (EC 1.2.1.19) (R-aminobutyraldehyde dehydrogenase)	0.479297	0.0173944	-1.08639	0.494819	0.0233026	-1.02094	1.70958	0.220302	cytoplasm	carnitine metabolic process	aminobutyraldehyde dehydrogenase activity
P04075	ALDOA_HUMAN	Fructose-bisphosphate aldolase A (EC 4.1.2.13) (Lung cancer antigen NY-LU-1) (Muscle-type aldolase)	0.463377	0.0105205	-1.15807	0.489853	0.00432904	-1.04143	32.4974	0.000198131	actin cytoskeleton	ATP biosynthetic process	protein binding
P09972	ALDOC_HUMAN	Fructose-bisphosphate aldolase C (EC 4.1.2.13) (Brain-type aldolase)	0.480088	0.0263082	-1.08295	0.495158	0.0225569	-1.01956	1.01432	0.340177	cytoplasm	fructose 1,6-bisphosphate metabolic process	lyase activity
P15121	ALDR_HUMAN	Aldose reductase (AR) (EC 1.1.1.21) (Aldehyde reductase) (Aldo-keto reductase family 1 member B1)	0.819443	0.163669	4.53842	0.517703	0.0410579	1.07341	19.3356	0.00172731	extracellular space	carbohydrate metabolic process	electron carrier activity
P39687	AN32A_HUMAN	Acidic leucine-rich nuclear phosphoprotein 32 family member A (Acidic nuclear phosphoprotein pp32) (Leucine-rich acidic nuclear protein) (LANP) (Mapmodulin) (Potent heat-stable protein phosphatase 2A inhibitor I1PP2A) (Putative HLA-DR-associated protein I) (PHAPI)	0.467133	0.0566269	-1.14072	0.46584	0.0306412	-1.14666	0.00241754	0.961753	endoplasmic reticulum	nucleocytoplasmic transport	protein binding
Q9BTT0	AN32E_HUMAN	Acidic leucine-rich nuclear phosphoprotein 32 family member E (LANP-like protein) (LANP-L)	0.477951	0.0314125	-1.09226	0.508506	0.0193954	1.03461	4.10995	0.0701201	cytoplasmic membrane-bounded vesicle	null	phosphatase inhibitor activity
Q99873	ANM1_HUMAN	Protein arginine N-methyltransferase 1 (EC 2.1.1.-) (Interferon receptor 1-bound protein 4)	0.371232	0.0335477	-1.69373	0.44738	0.0394293	-1.23524	12.0147	0.0070909	cytoplasm	in utero embryonic development	protein binding
O14744	ANM5_HUMAN	Protein arginine N-methyltransferase 5 (EC 2.1.1.-) (72 kDa ICln-binding protein) (Histone-arginine N-methyltransferase PRMT5) (EC 2.1.1.125) (Jak-binding protein 1) (Shk1 kinase-binding protein 1 homolog) (SKB1 homolog) (SKB1Hs)	0.442681	0.0492048	-1.25896	0.519367	0.0410306	1.08059	6.53539	0.0377471	nucleus	peptidyl-arginine methylation	protein binding
P50995	ANX11_HUMAN	Annexin A11 (56 kDa autoantigen) (Annexin XI) (Annexin-11) (Calcyclin-associated annexin 50) (CAP-50)	0.55566	0.0328086	1.25053	0.495751	0.0163983	-1.01714	16.0071	0.00251472	nuclear envelope	cell cycle	S100 alpha binding
P04083	ANXA1_HUMAN	Annexin A1 (Annexin I) (Annexin-1) (Calpactin II) (Calpactin-2) (Chromobindin-9) (Lipocortin I) (Phospholipase A2 inhibitory protein) (p35)	0.55453	0.0279234	1.24482	0.477535	0.016383	-1.09409	33.9358	0.000167079	cytoplasm	lipid metabolic process	structural molecule activity
P07355	ANXA2_HUMAN	Annexin A2 (Annexin II) (Annexin-2) (Calpactin I heavy chain) (Calpactin-1 heavy chain) (Chromobindin-8) (Lipocortin II) (Placental anticoagulant protein IV) (PAP-IV) (Protein I) (p36)	0.565742	0.0234044	1.30278	0.495583	0.0190775	-1.01783	32.3934	0.000200634	extracellular region	skeletal system development	cytoskeletal protein binding
P12429	ANXA3_HUMAN	Annexin A3 (35-alpha calcimedin) (Annexin III) (Annexin-3) (Inositol 1,2-cyclic phosphate 2-phosphohydrolase) (Lipocortin III) (Placental anticoagulant protein III) (PAP-III)	0.464599	0.0929546	-1.15239	0.503949	0.0497352	1.01592	0.573724	0.473504	membrane	phagocytosis	calcium-dependent phospholipid binding
P09525	ANXA4_HUMAN	Annexin A4 (35-beta calcimedin) (Annexin IV) (Annexin-4) (Carbohydrate-binding protein p33/p41) (Chromobindin-4) (Endonexin I) (Lipocortin IV) (P32.5) (PP4-X) (Placental anticoagulant protein II) (PAP-II) (Protein II)	0.590412	0.053906	1.44148	0.486917	0.0273095	-1.05374	17.5996	0.0018427	cytoplasm	anti-apoptosis	phospholipase inhibitor activity
P08758	ANXA5_HUMAN	Annexin A5 (Anchorin CII) (Annexin V) (Annexin-5) (Calphobindin I) (CBP-I) (Endonexin II) (Lipocortin V) (Placental anticoagulant protein 4) (PP4) (Placental anticoagulant protein I) (PAP-I) (Thromboplastin inhibitor) (Vascular anticoagulant-alpha) (VAC-alpha)	0.618786	0.0284471	1.6232	0.48161	0.0142687	-1.07637	111.473	9.64191e-07	cytoplasm	anti-apoptosis	protein binding
P08133	ANXA6_HUMAN	Annexin A6 (67 kDa calelectrin) (Annexin VI) (Annexin-6) (Calphobindin-II) (CPB-II) (Chromobindin-20) (Lipocortin VI) (Protein III) (p68) (p70)	0.619119	0.0207707	1.6255	0.487558	0.0202788	-1.05104	123.243	6.05237e-07	apical plasma membrane	calcium ion transport	protein binding
P20073	ANXA7_HUMAN	Annexin A7 (Annexin VII) (Annexin-7) (Synexin)	0.556735	0.0309569	1.25598	0.484335	0.0353881	-1.06469	14.2266	0.00365068	insoluble fraction	hemostasis	protein binding
Q10567	AP1B1_HUMAN	AP-1 complex subunit beta-1 (Adapter-related protein complex 1 subunit beta-1) (Adaptor protein complex AP-1 subunit beta-1) (Beta-1-adaptin) (Beta-adaptin 1) (Clathrin assembly protein complex 1 beta large chain) (Golgi adaptor HA1/AP1 adaptin beta subunit)	0.522956	0.0306435	1.09624	0.510961	0.0406647	1.04483	0.237303	0.641044	cytosol	intracellular protein transport	transporter activity
P63010	AP2B1_HUMAN	AP-2 complex subunit beta (AP105B) (Adapter-related protein complex 2 beta subunit) (Adaptor protein complex AP-2 subunit beta) (Beta-2-adaptin) (Beta-adaptin) (Clathrin assembly protein complex 2 beta large chain) (Plasma membrane adaptor HA2/AP2 adaptin beta subunit)	0.507679	0.0860107	1.03119	0.50438	0.0235599	1.01767	0.00410526	0.951987	clathrin adaptor complex	vesicle-mediated transport	protein transporter activity
P27695	APEX1_HUMAN	DNA-(apurinic or apyrimidinic site) lyase (EC 4.2.99.18) (APEX nuclease) (APEN) (Apurinic-apyrimidinic endonuclease 1) (AP endonuclease 1) (Protein REF-1)	0.468807	0.0365936	-1.13307	0.485546	0.0430683	-1.05954	0.526351	0.484777	nucleoplasm	transcription from RNA polymerase II promoter	transcription coactivator activity
Q9BZZ5	API5_HUMAN	Apoptosis inhibitor 5 (API-5) (Antiapoptosis clone 11 protein) (AAC-11) (Cell migration-inducing gene 8 protein) (Fibroblast growth factor 2-interacting factor) (FIF) (Protein XAGL)	0.474506	0.0249557	-1.10745	0.521013	0.0150097	1.08774	10.2015	0.018742	cytoplasm	apoptosis	fibroblast growth factor binding
P07741	APT_HUMAN	Adenine phosphoribosyltransferase (APRT) (EC 2.4.2.7)	0.726963	0.03261	2.66251	0.487048	0.00984545	-1.05319	247.656	7.43221e-08	cytoplasm	adenine metabolic process	adenine phosphoribosyltransferase activity
P61204	ARF3_HUMAN	ADP-ribosylation factor 3	0.53998	0.0162976	1.17382	0.510989	0.0144406	1.04495	10.6354	0.00855689	intracellular	small GTPase mediated signal transduction	nucleotide binding
P18085	ARF4_HUMAN	ADP-ribosylation factor 4	0.553116	0.0509686	1.23772	0.531039	0.0212964	1.13237	0.958394	0.350681	intracellular	epidermal growth factor receptor signaling pathway	epidermal growth factor receptor binding
P40616	ARL1_HUMAN	ADP-ribosylation factor-like protein 1	0.586134	0.0451639	1.41624	0.515329	0.0320727	1.06326	9.25056	0.0139845	membrane	small GTPase mediated signal transduction	GTPase activity
P61158	ARP3_HUMAN	Actin-related protein 3 (Actin-like protein 3)	0.586303	0.0377283	1.41723	0.512668	0.024893	1.05199	15.9232	0.0025577	lamellipodium	positive regulation of filopodium assembly	nucleotide binding
P59998	ARPC4_HUMAN	Actin-related protein 2/3 complex subunit 4 (Arp2/3 complex 20 kDa subunit) (p20-ARC)	0.603083	0.0335518	1.51942	0.519153	0.0137133	1.07967	26.809	0.000845085	cytoskeleton	actin nucleation	protein binding
Q12797	ASPH_HUMAN	Aspartyl/asparaginyl beta-hydroxylase (EC 1.14.11.16) (Aspartate beta-hydroxylase) (ASP beta-hydroxylase) (Peptide-aspartate beta-dioxygenase)	0.617552	0.00599414	1.61473	0.501985	0.0226654	1.00797	97.1946	6.28112e-05	integral to endoplasmic reticulum membrane	pattern specification process	peptide-aspartate beta-dioxygenase activity
P00966	ASSY_HUMAN	Argininosuccinate synthase (EC 6.3.4.5) (Citrulline--aspartate ligase)	0.509592	0.0301172	1.03912	0.491794	0.0210162	-1.03337	1.40918	0.262626	mitochondrial outer membrane	response to glucocorticoid stimulus	nucleotide binding
P05023	AT1A1_HUMAN	Sodium/potassium-transporting ATPase subunit alpha-1 (Na(+)/K(+) ATPase alpha-1 subunit) (EC 3.6.3.9) (Sodium pump subunit alpha-1)	0.40134	0.0353494	-1.49165	0.470121	0.0199683	-1.12711	17.2205	0.00198079	microsome	ATP biosynthetic process	protein binding
P16615	AT2A2_HUMAN	Sarcoplasmic/endoplasmic reticulum calcium ATPase 2 (SERCA2) (SR Ca(2+)-ATPase 2) (EC 3.6.3.8) (Calcium pump 2) (Calcium-transporting ATPase sarcoplasmic reticulum type, slow twitch skeletal muscle isoform) (Endoplasmic reticulum class 1/2 Ca(2+) ATPase)	0.582385	0.0541785	1.39455	0.48654	0.0279365	-1.05533	12.6686	0.00612602	endoplasmic reticulum membrane	transport	ATP binding
P24539	AT5F1_HUMAN	ATP synthase subunit b, mitochondrial (ATPase subunit b)	0.528169	0.0247893	1.1194	0.501301	0.0191687	1.00522	4.41089	0.0620551	mitochondrion	ATP metabolic process	transmembrane transporter activity
Q5T2N8	ATD3C_HUMAN	ATPase family AAA domain-containing protein 3C	0.568122	0.0488968	1.31547	0.458644	0.0180044	-1.18034	17.8532	0.00828546	null	null	nucleoside-triphosphatase activity
O75947	ATP5H_HUMAN	ATP synthase subunit d, mitochondrial (ATPase subunit d)	0.539846	0.0407384	1.17318	0.5272	0.0136009	1.11506	0.527531	0.491213	mitochondrial inner membrane	ion transport	ATPase activity
P18859	ATP5J_HUMAN	ATP synthase-coupling factor 6, mitochondrial (ATPase subunit F6)	0.566192	0.0168602	1.30517	0.494997	0.0179852	-1.02021	39.3986	0.000238679	mitochondrion	ion transport	transporter activity
P25705	ATPA_HUMAN	ATP synthase subunit alpha, mitochondrial	0.557533	0.0139777	1.26005	0.506984	0.00961657	1.02833	53.2587	2.60781e-05	mitochondrial matrix	mitochondrial ATP synthesis coupled proton transport	transmembrane transporter activity
P06576	ATPB_HUMAN	ATP synthase subunit beta, mitochondrial (EC 3.6.3.14)	0.551747	0.014912	1.23088	0.507709	0.0050115	1.03132	47.0185	4.42044e-05	mitochondrion	ATP biosynthetic process	ATPase activity
Q9UBB4	ATX10_HUMAN	Ataxin-10 (Brain protein E46 homolog) (Spinocerebellar ataxia type 10 protein)	0.470016	0.0856076	-1.12759	0.544706	0.0567066	1.19638	2.6453	0.142508	neuronal cell body	neuron projection development	protein binding
Q8WWM7	ATX2L_HUMAN	Ataxin-2-like protein (Ataxin-2 domain protein) (Ataxin-2-related protein)	0.406755	0.0266207	-1.45848	0.495961	0.0376781	-1.01629	22.4339	0.000796377	membrane	biological_process	molecular_function
O75531	BAF_HUMAN	Barrier-to-autointegration factor (Breakpoint cluster region protein 1)	0.503213	0.0366366	1.01293	0.475709	0.0347966	-1.10212	1.77775	0.212001	cytosol	response to virus	DNA binding
P35613	BASI_HUMAN	Basigin (5F7) (Collagenase stimulatory factor) (Extracellular matrix metalloproteinase inducer) (EMMPRIN) (Leukocyte activation antigen M6) (OK blood group antigen) (Tumor cell-derived collagenase stimulatory factor) (TCSF) (CD antigen CD147)	0.368514	0.0143902	-1.7136	0.492357	0.0251461	-1.03105	109.628	1.04146e-06	sarcolemma	response to cAMP	sugar binding
P80723	BASP1_HUMAN	Brain acid soluble protein 1 (22 kDa neuronal tissue-enriched acidic protein) (Neuronal axonal membrane protein NAP-22)	0.547135	0.0283094	1.20816	0.503063	0.0124881	1.01233	12.1728	0.00583327	cytoskeleton	negative regulation of gene-specific transcription	specific transcriptional repressor activity
Q9P287	BCCIP_HUMAN	BRCA2 and CDKN1A-interacting protein (P21- and CDK-associated protein 1) (Protein TOK-1)	0.489592	0.0100157	-1.04252	0.522721	0.0312743	1.09521	3.00092	0.143762	nuclear cyclin-dependent protein kinase holoenzyme complex	DNA repair	kinase regulator activity
P55957	BID_HUMAN	BH3-interacting domain death agonist (p22 BID) (BID) [Cleaved into: BH3-interacting domain death agonist p15 (p15 BID); BH3-interacting domain death agonist p13 (p13 BID); BH3-interacting domain death agonist p11 (p11 BID)]	0.526948	0.0164334	1.11393	0.471989	0.0403965	-1.11869	4.7644	0.0944537	cytosol	release of cytochrome c from mitochondria	protein binding
P53004	BIEA_HUMAN	Biliverdin reductase A (BVR A) (EC 1.3.1.24) (Biliverdin-IX alpha-reductase)	0.625087	0.0264175	1.66729	0.518521	0.0167119	1.07693	69.7296	8.07303e-06	cytoplasm	heme catabolic process	metal ion binding
P30043	BLVRB_HUMAN	Flavin reductase (FR) (EC 1.5.1.30) (Biliverdin reductase B) (BVR-B) (EC 1.3.1.24) (Biliverdin-IX beta-reductase) (Green heme-binding protein) (GHBP) (NADPH-dependent diaphorase) (NADPH-flavin reductase) (FLR)	0.593965	0.0335602	1.46284	0.481915	0.0229052	-1.07506	43.2322	0.000102163	cytosol	oxidation reduction	oxidoreductase activity
Q9H3K6	BOLA2_HUMAN	BolA-like protein 2	0.532674	0.054979	1.13983	0.477934	0.0140671	-1.09234	4.65202	0.0630979	null	null	null
Q8TDN6	BRX1_HUMAN	Ribosome biogenesis protein BRX1 homolog (Brix domain-containing protein 2)	0.341638	0.0217825	-1.92707	0.484646	0.0224459	-1.06336	113.648	2.09587e-06	nucleolus	ribosome biogenesis	protein binding
Q9NW68	BSDC1_HUMAN	BSD domain-containing protein 1	0.463443	0.00805563	-1.15776	0.494985	0.0160159	-1.02026	9.48236	0.0274901	null	null	protein binding
Q10589	BST2_HUMAN	Bone marrow stromal antigen 2 (BST-2) (HM1.24 antigen) (Tetherin) (CD antigen CD317)	0.537757	0.0584615	1.16336	0.44774	0.0464827	-1.23344	4.35775	0.105125	plasma membrane part	B cell activation	signal transducer activity
P20290	BTF3_HUMAN	Transcription factor BTF3 (RNA polymerase B transcription factor 3)	0.408258	0.0220191	-1.44943	0.527087	0.0336427	1.11456	52.4057	2.7939e-05	nucleus	regulation of transcription	RNA polymerase II transcription factor activity
O43684	BUB3_HUMAN	Mitotic checkpoint protein BUB3	0.432661	0.0207887	-1.31128	0.488849	0.0168765	-1.04562	26.4203	0.000437718	kinetochore	negative regulation of ubiquitin-protein ligase activity involved in mitotic cell cycle	protein binding
Q7L1Q6	BZW1_HUMAN	Basic leucine zipper and W2 domain-containing protein 1 (Protein Orf)	0.364661	0.0158291	-1.74227	0.553659	0.023052	1.24044	146.125	6.84177e-05	cytoplasm	regulation of transcription	protein binding
Q9Y6E2	BZW2_HUMAN	Basic leucine zipper and W2 domain-containing protein 2	0.513256	0.069573	1.05447	0.509109	0.0221578	1.03711	0.00950802	0.92611	null	nervous system development	protein binding
Q07021	C1QBP_HUMAN	Complement component 1 Q subcomponent-binding protein, mitochondrial (GC1q-R protein) (Glycoprotein gC1qBP) (C1qBP) (Hyaluronan-binding protein 1) (Mitochondrial matrix protein p32) (p33)	0.517845	0.0349884	1.07402	0.495585	0.0127406	-1.01782	2.14425	0.173821	membrane	interspecies interaction between organisms	protein binding
P11586	C1TC_HUMAN	C-1-tetrahydrofolate synthase, cytoplasmic (C1-THF synthase) [Includes: Methylenetetrahydrofolate dehydrogenase (EC 1.5.1.5); Methenyltetrahydrofolate cyclohydrolase (EC 3.5.4.9); Formyltetrahydrofolate synthetase (EC 6.3.4.3)]	0.54664	0.0308807	1.20575	0.523138	0.0257074	1.09704	2.05266	0.182452	mitochondrion	histidine biosynthetic process	ATP binding
Q05682	CALD1_HUMAN	Caldesmon (CDM)	0.486878	0.0435852	-1.0539	0.504326	0.0234536	1.01746	0.638752	0.444743	actin cap	actin filament bundle assembly	tropomyosin binding
P62158	CALM_HUMAN	Calmodulin (CaM)	0.522465	0.0137514	1.09409	0.486671	0.0137661	-1.05477	20.3036	0.00113265	plasma membrane	G-protein coupled receptor protein signaling pathway	thioesterase binding
P27797	CALR_HUMAN	Calreticulin (CRP55) (Calregulin) (Endoplasmic reticulum resident protein 60) (ERp60) (HACBP) (grp60)	0.581141	0.0246962	1.38744	0.486347	0.0223996	-1.05614	48.5004	3.87973e-05	MHC class I peptide loading complex	positive regulation of phagocytosis	sugar binding
O43852	CALU_HUMAN	Calumenin (Crocalbin) (IEF SSP 9302)	0.545275	0.0262942	1.19913	0.490716	0.0138611	-1.03784	20.2149	0.00115001	extracellular region	biological_process	protein binding
P27824	CALX_HUMAN	Calnexin (IP90) (Major histocompatibility complex class I antigen-binding protein p88) (p90)	0.618224	0.0321084	1.61934	0.500324	0.0096727	1.0013	74.1677	6.13858e-06	rough endoplasmic reticulum	protein secretion	protein binding
Q86VP6	CAND1_HUMAN	Cullin-associated NEDD8-dissociated protein 1 (Cullin-associated and neddylation-dissociated protein 1) (TBP-interacting protein of 120 kDa A) (TBP-interacting protein 120A) (p120 CAND1)	0.533807	0.0258736	1.14503	0.50765	0.0109079	1.03108	5.20671	0.0456442	ubiquitin ligase complex	regulation of transcription	protein binding
Q01518	CAP1_HUMAN	Adenylyl cyclase-associated protein 1 (CAP 1)	0.444393	0.0175603	-1.25026	0.526175	0.0121748	1.11048	87.8901	2.86264e-06	cytoplasm	ameboidal cell migration	binding
P40121	CAPG_HUMAN	Macrophage-capping protein (Actin regulatory protein CAP-G)	0.666323	0.0341926	1.99691	0.500942	0.0330206	1.00377	66.2836	1.92368e-05	F-actin capping protein complex	protein complex assembly	actin binding
Q14444	CAPR1_HUMAN	Caprin-1 (Cell cycle-associated protein 1) (Cytoplasmic activation- and proliferation-associated protein 1) (GPI-anchored membrane protein 1) (GPI-anchored protein p137) (GPI-p137) (p137GPI) (Membrane component chromosome 11 surface marker 1)	0.422236	0.0126017	-1.36835	0.497007	0.017404	-1.01205	72.6532	6.7288e-06	cell projection	null	protein binding
P07339	CATD_HUMAN	Cathepsin D (EC 3.4.23.5) [Cleaved into: Cathepsin D light chain; Cathepsin D heavy chain]	0.814791	0.0310936	4.3993	0.480172	0.0543765	-1.08259	93.7678	2.64385e-05	melanosome	autophagic vacuole assembly	aspartic-type endopeptidase activity
P52907	CAZA1_HUMAN	F-actin-capping protein subunit alpha-1 (CapZ alpha-1)	0.475692	0.0292412	-1.1022	0.527255	0.0206932	1.1153	12.4309	0.00548553	WASH complex	protein complex assembly	protein binding
P16152	CBR1_HUMAN	Carbonyl reductase [NADPH] 1 (EC 1.1.1.184) (15-hydroxyprostaglandin dehydrogenase [NADP+]) (EC 1.1.1.197) (NADPH-dependent carbonyl reductase 1) (Prostaglandin 9-ketoreductase) (Prostaglandin-E(2) 9-reductase) (EC 1.1.1.189)	0.582382	0.0410818	1.39453	0.48724	0.0141168	-1.05238	28.7823	0.000316809	cytoplasm	drug metabolic process	prostaglandin-E2 9-reductase activity
P35520	CBS_HUMAN	Cystathionine beta-synthase (EC 4.2.1.22) (Beta-thionase) (Serine sulfhydrase)	0.495493	0.0204476	-1.01819	0.497379	0.00958577	-1.01054	0.0418814	0.841951	nucleus	cellular amino acid biosynthetic process	pyridoxal phosphate binding
Q13185	CBX3_HUMAN	Chromobox protein homolog 3 (HECH) (Heterochromatin protein 1 homolog gamma) (HP1 gamma) (Modifier 2 protein)	0.421962	0.0359156	-1.36988	0.485073	0.0247747	-1.06155	12.5534	0.00532931	nuclear envelope	chromatin remodeling	protein binding
A6NC98	CC88B_HUMAN	Coiled-coil domain-containing protein 88B (Brain leucine zipper domain-containing protein) (Hook-related protein 3) (HkRP3)	0.508016	0.0128752	1.03259	0.500623	0.0123629	1.00249	0.857798	0.381446	null	null	null
P53701	CCHL_HUMAN	Cytochrome c-type heme lyase (CCHL) (EC 4.4.1.17) (Holocytochrome c-type synthase)	0.465822	0.0223348	-1.14674	0.504604	0.0296625	1.01859	5.77305	0.0397205	mitochondrial inner membrane	organ morphogenesis	metal ion binding
P42771	CD2A1_HUMAN	Cyclin-dependent kinase inhibitor 2A, isoforms 1/2/3 (Cyclin-dependent kinase 4 inhibitor A) (CDK4I) (Multiple tumor suppressor 1) (MTS-1) (p16-INK4a) (p16-INK4) (p16INK4A)	0.438047	0.0307321	-1.28286	0.489315	0.0209584	-1.04367	11.3971	0.00705043	nucleus	negative regulation of cell proliferation	protein binding
P16070	CD44_HUMAN	CD44 antigen (CDw44) (Epican) (Extracellular matrix receptor III) (ECMR-III) (GP90 lymphocyte homing/adhesion receptor) (HUTCH-I) (Heparan sulfate proteoglycan) (Hermes antigen) (Hyaluronate receptor) (Phagocytic glycoprotein 1) (PGP-1) (Phagocytic glycoprotein I) (PGP-I) (CD antigen CD44)	0.648933	0.0880097	1.84846	0.458068	0.0428672	-1.18308	22.2594	0.00109218	protein complex	positive regulation of ERK1 and ERK2 cascade	phosphoprotein binding
P06493	CDC2_HUMAN	Cell division protein kinase 1 (EC 2.7.11.22) (EC 2.7.11.23) (Cell division control protein 2 homolog) (Cyclin-dependent kinase 1) (CDK1) (p34 protein kinase)	0.535043	0.0144579	1.15074	0.504395	0.022526	1.01774	7.86623	0.0186442	cytosol	response to drug	ATP binding
Q16543	CDC37_HUMAN	Hsp90 co-chaperone Cdc37 (Hsp90 chaperone protein kinase-targeting subunit) (p50Cdc37)	0.460319	0.0225529	-1.17241	0.504904	0.0131211	1.01981	17.5189	0.00187112	cytoplasm	regulation of interferon-gamma-mediated signaling pathway	protein binding
Q4G0N4	CE033_HUMAN	UPF0465 protein C5orf33	0.429434	0.0245976	-1.32864	0.500661	0.0174745	1.00265	25.9892	0.00140269	mitochondrion	metabolic process	NAD+ kinase activity
P61604	CH10_HUMAN	10 kDa heat shock protein, mitochondrial (Hsp10) (10 kDa chaperonin) (Chaperonin 10) (CPN10) (Early-pregnancy factor) (EPF)	0.562812	0.0438338	1.28735	0.480391	0.0359504	-1.08164	12.6827	0.00517022	cytoplasm	response to unfolded protein	unfolded protein binding
P10809	CH60_HUMAN	60 kDa heat shock protein, mitochondrial (60 kDa chaperonin) (Chaperonin 60) (CPN60) (Heat shock protein 60) (HSP-60) (Hsp60) (HuCHA60) (Mitochondrial matrix protein P1) (P60 lymphocyte protein)	0.517141	0.0198058	1.071	0.492132	0.00715243	-1.03197	8.4624	0.0155908	coated vesicle	protein refolding	chaperone binding
Q9NX63	CHCH3_HUMAN	Coiled-coil-helix-coiled-coil-helix domain-containing protein 3, mitochondrial	0.554384	0.0306649	1.24409	0.495292	0.0241966	-1.01901	12.814	0.00593383	mitochondrion	null	protein binding
Q9H444	CHM4B_HUMAN	Charged multivesicular body protein 4b (Chromatin-modifying protein 4b) (CHMP4b) (SNF7 homolog associated with Alix 1) (SNF7-2) (hSnf7-2) (Vacuolar protein sorting-associated protein 32-2) (Vps32-2) (hVps32-2)	0.433761	0.0389718	-1.30541	0.492366	0.0127755	-1.03101	8.34607	0.0342285	cytoplasm	protein transport	null
Q9UHD1	CHRD1_HUMAN	Cysteine and histidine-rich domain-containing protein 1 (CHORD domain-containing protein 1) (CHORD-containing protein 1) (CHP-1)	0.509332	0.0236024	1.03804	0.522996	0.0157516	1.09642	1.39125	0.265494	cellular_component	biological_process	metal ion binding
Q9Y2V2	CHSP1_HUMAN	Calcium-regulated heat stable protein 1 (Calcium-regulated heat-stable protein of 24 kDa) (CRHSP-24)	0.739036	0.0218373	2.83195	0.4844	0.00839702	-1.06441	694.911	2.89388e-08	cytoplasm	intracellular signaling pathway	phosphatase binding
O75390	CISY_HUMAN	Citrate synthase, mitochondrial (EC 2.3.3.1)	0.486965	0.0114533	-1.05354	0.496906	0.00539262	-1.01245	3.69949	0.0833383	mitochondrial matrix	cellular carbohydrate metabolic process	citrate (Si)-synthase activity
Q07065	CKAP4_HUMAN	Cytoskeleton-associated protein 4 (63 kDa membrane protein) (p63)	0.661835	0.0270985	1.95714	0.506795	0.0142347	1.02755	153.931	2.13374e-07	endoplasmic reticulum	regulation of transcription, DNA-dependent	transcription factor activity
P09496	CLCA_HUMAN	Clathrin light chain A (Lca)	0.503868	0.0202197	1.01559	0.49869	0.00923339	-1.00526	0.275982	0.612042	cytoplasmic vesicle	endocytosis	molecular_function
Q00610	CLH1_HUMAN	Clathrin heavy chain 1 (Clathrin heavy chain on chromosome 17) (CLH-17)	0.53678	0.016063	1.1588	0.502454	0.00680173	1.00987	23.2336	0.000702099	clathrin coat of coated pit	vesicle-mediated transport	protein binding
O00299	CLIC1_HUMAN	Chloride intracellular channel protein 1 (Chloride channel ABP) (Nuclear chloride ion channel 27) (NCC27) (Regulatory nuclear chloride ion channel protein) (hRNCC)	0.550163	0.0247574	1.22303	0.47982	0.0105738	-1.08411	40.9648	7.82877e-05	nucleus	transport	protein binding
P62633	CNBP_HUMAN	Cellular nucleic acid-binding protein (CNBP) (Zinc finger protein 9)	0.509036	0.0254133	1.03681	0.48812	0.0216981	-1.04868	2.35065	0.156236	cytoplasm	regulation of transcription, DNA-dependent	protein binding
Q9Y2B0	CNPY2_HUMAN	Protein canopy homolog 2 (MIR-interacting saposin-like protein) (Putative secreted protein Zsig9) (Transmembrane protein 4)	0.510856	0.0167715	1.04439	0.53789	0.0238537	1.16399	3.43812	0.113127	integral to plasma membrane	null	protein binding
P23528	COF1_HUMAN	Cofilin-1 (18 kDa phosphoprotein) (p18) (Cofilin, non-muscle isoform)	0.561122	0.0128563	1.27854	0.48704	0.00979043	-1.05322	126.1	5.43939e-07	nucleus	cytokinesis	protein binding
Q9Y281	COF2_HUMAN	Cofilin-2 (Cofilin, muscle isoform)	0.592291	0.0775999	1.45273	0.520233	0.0410518	1.08434	2.8351	0.130721	nucleus	null	protein binding
P53618	COPB_HUMAN	Coatomer subunit beta (Beta-coat protein) (Beta-COP)	0.519319	0.0398694	1.08038	0.494437	0.019664	-1.0225	1.87968	0.200352	membrane	intra-Golgi vesicle-mediated transport	protein binding
P35606	COPB2_HUMAN	Coatomer subunit beta' (Beta'-coat protein) (Beta'-COP) (p102)	0.484843	0.041815	-1.06252	0.522242	0.0252252	1.09311	3.37383	0.0994161	COPI vesicle coat	intra-Golgi vesicle-mediated transport	protein binding
P48444	COPD_HUMAN	Coatomer subunit delta (Archain) (Delta-coat protein) (Delta-COP)	0.501927	0.00891252	1.00774	0.505362	0.0180387	1.02168	0.090904	0.773208	cytoplasmic vesicle	intracellular protein transport	protein binding
Q9Y678	COPG_HUMAN	Coatomer subunit gamma (Gamma-coat protein) (Gamma-COP)	0.524693	0.0424627	1.10391	0.521976	0.0157508	1.09194	0.0216056	0.886062	membrane	retrograde vesicle-mediated transport, Golgi to ER	protein binding
P61923	COPZ1_HUMAN	Coatomer subunit zeta-1 (Zeta-1-coat protein) (Zeta-1 COP)	0.486879	0.0634006	-1.0539	0.527433	0.0182554	1.1161	1.91029	0.209424	COPI vesicle coat	COPI coating of Golgi vesicle	protein binding
Q14019	COTL1_HUMAN	Coactosin-like protein	0.612583	0.0127954	1.5812	0.492759	0.0208589	-1.02939	124.514	1.42672e-06	cytoplasm	defense response to fungus	enzyme binding
P13073	COX41_HUMAN	Cytochrome c oxidase subunit 4 isoform 1, mitochondrial (Cytochrome c oxidase polypeptide IV) (Cytochrome c oxidase subunit IV isoform 1) (COX IV-1)	0.571268	0.019073	1.33246	0.496663	0.0166022	-1.01344	52.2281	2.83464e-05	membrane	response to nutrient	protein binding
P20674	COX5A_HUMAN	Cytochrome c oxidase subunit 5A, mitochondrial (Cytochrome c oxidase polypeptide Va)	0.559226	0.0268348	1.26874	0.517924	0.0208441	1.07436	8.28662	0.0182181	mitochondrion	null	metal ion binding
Q99829	CPNE1_HUMAN	Copine-1 (Copine I)	0.574442	0.0470327	1.34986	0.528845	0.0179319	1.12244	4.88061	0.0545155	null	vesicle-mediated transport	transporter activity
P04632	CPNS1_HUMAN	Calpain small subunit 1 (CSS1) (Calcium-activated neutral proteinase small subunit) (CANP small subunit) (Calcium-dependent protease small subunit) (CDPS) (Calcium-dependent protease small subunit 1) (Calpain regulatory subunit)	0.573568	0.061385	1.34504	0.516381	0.020782	1.06774	4.65835	0.059229	cytoplasm	proteolysis	calcium ion binding
Q16630	CPSF6_HUMAN	Cleavage and polyadenylation specificity factor subunit 6 (Cleavage and polyadenylation specificity factor 68 kDa subunit) (CPSF 68 kDa subunit) (Pre-mRNA cleavage factor Im 68 kDa subunit) (Protein HPBRII-4/7)	0.457416	0.013966	-1.18619	0.487167	0.0232516	-1.05268	4.81238	0.0707119	nucleus	mRNA processing	protein binding
P31327	CPSM_HUMAN	Carbamoyl-phosphate synthase [ammonia], mitochondrial (EC 6.3.4.16) (Carbamoyl-phosphate synthetase I) (CPSase I)	0.496947	0.0241418	-1.01229	0.495738	0.0027975	-1.01719	0.0148377	0.905462	mitochondrial inner membrane	response to amine stimulus	nucleotide binding
P61201	CSN2_HUMAN	COP9 signalosome complex subunit 2 (SGN2) (Signalosome subunit 2) (Alien homolog) (JAB1-containing signalosome subunit 2) (Thyroid receptor-interacting protein 15) (TR-interacting protein 15) (TRIP-15)	0.504545	0.0571326	1.01835	0.521325	0.0265719	1.0891	0.425519	0.528904	signalosome	transcription from RNA polymerase II promoter	signal transducer activity
Q9BT78	CSN4_HUMAN	COP9 signalosome complex subunit 4 (SGN4) (Signalosome subunit 4) (JAB1-containing signalosome subunit 4)	0.427327	0.186358	-1.34013	0.528763	0.0222905	1.12207	1.46044	0.261365	signalosome	null	protein binding
Q9UBW8	CSN7A_HUMAN	COP9 signalosome complex subunit 7a (SGN7a) (Signalosome subunit 7a) (Dermal papilla-derived protein 10) (JAB1-containing signalosome subunit 7a)	0.455233	0.0386074	-1.19668	0.52324	0.0252493	1.09749	9.48167	0.0151345	cytoplasm	null	null
P21291	CSRP1_HUMAN	Cysteine and glycine-rich protein 1 (Cysteine-rich protein 1) (CRP) (CRP1)	0.673087	0.0224754	2.05892	0.509023	0.0272967	1.03675	93.1322	2.70355e-05	nucleus	null	metal ion binding
Q13619	CUL4A_HUMAN	Cullin-4A (CUL-4A)	0.517164	0.0580253	1.0711	0.530458	0.0200036	1.12974	0.235322	0.639195	Cul4A-RING ubiquitin ligase complex	cell cycle arrest	protein binding
O60888	CUTA_HUMAN	Protein CutA (Acetylcholinesterase-associated protein) (Brain acetylcholinesterase putative membrane anchor)	0.56751	0.0307185	1.31219	0.489824	0.0153194	-1.04155	21.3704	0.00170394	membrane	response to metal ion	enzyme binding
Q9Y3I0	CV028_HUMAN	UPF0027 protein C22orf28	0.5098	0.0229013	1.03998	0.527612	0.0110328	1.1169	2.5046	0.147973	cellular_component	substrate adhesion-dependent cell spreading	vinculin binding
Q9HB71	CYBP_HUMAN	Calcyclin-binding protein (CacyBP) (hCacyBP) (S100A6-binding protein) (Siah-interacting protein)	0.548577	0.0185488	1.21522	0.484399	0.0233178	-1.06442	27.8376	0.00035963	nuclear envelope lumen	null	protein binding
P99999	CYC_HUMAN	Cytochrome c	0.450263	0.0336087	-1.22093	0.50986	0.0306679	1.04023	10.2949	0.00935472	cytosol	cellular respiration	heme binding
P42126	D3D2_HUMAN	3,2-trans-enoyl-CoA isomerase, mitochondrial (EC 5.3.3.8) (Delta(3),Delta(2)-enoyl-CoA isomerase) (D3,D2-enoyl-CoA isomerase) (Dodecenoyl-CoA isomerase)	0.502489	0.0323474	1.01	0.495482	0.0517434	-1.01824	0.0791127	0.784238	mitochondrion	lipid metabolic process	identical protein binding
Q96EP5	DAZP1_HUMAN	DAZ-associated protein 1 (Deleted in azoospermia-associated protein 1)	0.443347	0.0792412	-1.25557	0.552567	0.0161658	1.23497	9.33279	0.0184538	cytoplasm	cell differentiation	nucleotide binding
O94760	DDAH1_HUMAN	N(G),N(G)-dimethylarginine dimethylaminohydrolase 1 (DDAH-1) (Dimethylarginine dimethylaminohydrolase 1) (EC 3.5.3.18) (DDAHI) (Dimethylargininase-1)	0.418232	0.0595585	-1.39102	0.473486	0.0604614	-1.11199	2.54319	0.141855	cytoplasm	citrulline metabolic process	hydrolase activity
Q16531	DDB1_HUMAN	DNA damage-binding protein 1 (DDB p127 subunit) (DNA damage-binding protein a) (DDBa) (Damage-specific DNA-binding protein 1) (HBV X-associated protein 1) (XAP-1) (UV-damaged DNA-binding factor) (UV-damaged DNA-binding protein 1) (UV-DDB 1) (XPE-binding factor) (XPE-BF) (Xeroderma pigmentosum group E-complementing protein) (XPCe)	0.556649	0.0231303	1.25555	0.500155	0.0294572	1.00062	13.6516	0.00414387	nucleoplasm	nucleotide-excision repair	protein binding
A6NHG4	DDTL_HUMAN	D-dopachrome decarboxylase-like protein (EC 4.1.1.-) (D-dopachrome tautomerase-like protein)	0.503331	0.034843	1.01341	0.490707	0.0451368	-1.03788	0.210249	0.660469	cytoplasm	null	lyase activity
Q92499	DDX1_HUMAN	ATP-dependent RNA helicase DDX1 (EC 3.6.4.13) (DEAD box protein 1) (DEAD box protein retinoblastoma) (DBP-RB)	0.503635	0.0235924	1.01465	0.508109	0.0177781	1.03297	0.13762	0.718396	stress granule	spliceosome assembly	ATP-dependent helicase activity
Q92841	DDX17_HUMAN	Probable ATP-dependent RNA helicase DDX17 (EC 3.6.4.13) (DEAD box protein 17) (DEAD box protein p72) (RNA-dependent helicase p72)	0.456631	0.0156451	-1.18995	0.504021	0.0115293	1.01622	35.677	0.000136955	nucleus	RNA processing	ATP-dependent helicase activity
Q9NVP1	DDX18_HUMAN	ATP-dependent RNA helicase DDX18 (EC 3.6.4.13) (DEAD box protein 18) (Myc-regulated DEAD box protein) (MrDb)	0.421845	0.0624512	-1.37054	0.485294	0.0185119	-1.06061	3.766	0.0934498	null	null	hydrolase activity
Q9NR30	DDX21_HUMAN	Nucleolar RNA helicase 2 (EC 3.6.4.13) (DEAD box protein 21) (Gu-alpha) (Nucleolar RNA helicase Gu) (Nucleolar RNA helicase II) (RH II/Gu)	0.432869	0.0203305	-1.31017	0.494566	0.020274	-1.02197	27.7054	0.000366163	nucleolus	null	ATP-dependent RNA helicase activity
O00571	DDX3X_HUMAN	ATP-dependent RNA helicase DDX3X (EC 3.6.4.13) (DEAD box protein 3, X-chromosomal) (DEAD box, X isoform) (Helicase-like protein 2) (HLP2)	0.466597	0.0168997	-1.14318	0.507198	0.0125452	1.02921	22.3266	0.000810154	cytoplasm	interspecies interaction between organisms	helicase activity
P17844	DDX5_HUMAN	Probable ATP-dependent RNA helicase DDX5 (EC 3.6.4.13) (DEAD box protein 5) (RNA helicase p68)	0.419823	0.0206475	-1.38195	0.508985	0.0152921	1.0366	72.2528	6.89608e-06	nucleus	RNA splicing	transcription cofactor activity
P26196	DDX6_HUMAN	Probable ATP-dependent RNA helicase DDX6 (EC 3.6.4.13) (ATP-dependent RNA helicase p54) (DEAD box protein 6) (Oncogene RCK)	0.406284	0.0305914	-1.46133	0.506307	0.00946183	1.02555	28.6946	0.00173348	cytoplasm	null	nucleotide binding
P35659	DEK_HUMAN	Protein DEK	0.516445	0.0247938	1.06802	0.494119	0.050509	-1.0238	0.615013	0.468413	nucleus	viral genome replication	DNA binding
P60981	DEST_HUMAN	Destrin (Actin-depolymerizing factor) (ADF)	0.514238	0.0562006	1.05862	0.49669	0.0264501	-1.01333	0.325126	0.586371	intracellular	actin filament severing	actin binding
Q3LXA3	DHAK_HUMAN	Bifunctional ATP-dependent dihydroxyacetone kinase/FAD-AMP lyase (cyclizing) [Includes: ATP-dependent dihydroxyacetone kinase (DHA kinase) (EC 2.7.1.29) (Glycerone kinase); FAD-AMP lyase (cyclizing) (EC 4.6.1.15) (FAD-AMP lyase (cyclic FMN forming)) (FMN cyclase)]	0.657114	0.019471	1.91642	0.522539	0.0180493	1.09441	93.9761	6.91258e-05	null	glycerol metabolic process	ATP binding
P51659	DHB4_HUMAN	Peroxisomal multifunctional enzyme type 2 (MFE-2) (17-beta-hydroxysteroid dehydrogenase 4) (17-beta-HSD 4) (D-bifunctional protein) (DBP) (Multifunctional protein 2) (MPF-2) [Cleaved into: (3R)-hydroxyacyl-CoA dehydrogenase (EC 1.1.1.n12); Enoyl-CoA hydratase 2 (EC 4.2.1.107) (EC 4.2.1.119) (3-alpha,7-alpha,12-alpha-trihydroxy-5-beta-cholest-24-enoyl-CoA hydratase)]	0.662268	0.0388816	1.96093	0.540984	0.0360993	1.17857	20.9023	0.00380282	peroxisomal matrix	oxidation reduction	sterol transporter activity
P00367	DHE3_HUMAN	Glutamate dehydrogenase 1, mitochondrial (GDH 1) (EC 1.4.1.3)	0.459668	0.0309523	-1.17548	0.48359	0.0511765	-1.06787	0.959836	0.350335	cytoplasm	positive regulation of insulin secretion	leucine binding
P31040	DHSA_HUMAN	Succinate dehydrogenase [ubiquinone] flavoprotein subunit, mitochondrial (EC 1.3.5.1) (Flavoprotein subunit of complex II) (Fp)	0.527173	0.0283091	1.11494	0.516359	0.00488335	1.06765	0.85022	0.3782	mitochondrial respiratory chain complex II	tricarboxylic acid cycle	succinate dehydrogenase (ubiquinone) activity
Q00796	DHSO_HUMAN	Sorbitol dehydrogenase (EC 1.1.1.14) (L-iditol 2-dehydrogenase)	0.461025	0.0338761	-1.16908	0.484666	0.0259922	-1.06328	1.5327	0.250805	soluble fraction	L-xylitol catabolic process	NAD or NADH binding
Q08211	DHX9_HUMAN	ATP-dependent RNA helicase A (EC 3.6.4.13) (DEAH box protein 9) (Nuclear DNA helicase II) (NDH II)	0.468932	0.0219228	-1.1325	0.503641	0.0221961	1.01467	7.42637	0.0213711	nucleus	cellular response to heat	protein binding
P09622	DLDH_HUMAN	Dihydrolipoyl dehydrogenase, mitochondrial (EC 1.8.1.4) (Dihydrolipoamide dehydrogenase) (Glycine cleavage system L protein)	0.474962	0.0355887	-1.10543	0.508226	0.0222257	1.03346	3.77097	0.0808262	pyruvate dehydrogenase complex	oxidation reduction	oxidoreductase activity
P31689	DNJA1_HUMAN	DnaJ homolog subfamily A member 1 (DnaJ protein homolog 2) (HSDJ) (Heat shock 40 kDa protein 4) (Heat shock protein J2) (HSJ-2) (Human DnaJ protein 2) (hDj-2)	0.474006	0.0263787	-1.10968	0.500567	0.0245789	1.00227	3.25622	0.101307	membrane	response to heat	protein binding
O60884	DNJA2_HUMAN	DnaJ homolog subfamily A member 2 (Cell cycle progression restoration gene 3 protein) (Dnj3) (Dj3) (HIRA-interacting protein 4) (Renal carcinoma antigen NY-REN-14)	0.470393	0.032387	-1.12588	0.510948	0.0209867	1.04477	5.76204	0.0398701	membrane	protein folding	unfolded protein binding
Q8WW22	DNJA4_HUMAN	DnaJ homolog subfamily A member 4	0.625886	0.0567058	1.67298	0.509806	0.0253575	1.04001	17.7341	0.00226883	membrane	protein folding	unfolded protein binding
O75937	DNJC8_HUMAN	DnaJ homolog subfamily C member 8 (Splicing protein spf31)	0.480415	0.0330735	-1.08153	0.507591	0.0187126	1.03083	1.53433	0.283186	null	RNA splicing	heat shock protein binding
O00429	DNM1L_HUMAN	Dynamin-1-like protein (EC 3.6.5.5) (Dnm1p/Vps1p-like protein) (DVLP) (Dynamin family member proline-rich carboxyl-terminal domain less) (Dymple) (Dynamin-like protein) (Dynamin-like protein 4) (Dynamin-like protein IV) (HdynIV) (Dynamin-related protein 1)	0.525927	0.0330749	1.10938	0.53084	0.0113691	1.13147	0.118387	0.737916	endomembrane system	mitochondrial fragmentation involved in apoptosis	nucleotide binding
P30046	DOPD_HUMAN	D-dopachrome decarboxylase (EC 4.1.1.84) (D-dopachrome tautomerase) (Phenylpyruvate tautomerase II)	0.525423	0.0481816	1.10714	0.480849	0.0227329	-1.07965	3.50008	0.0982786	cytoplasm	melanin biosynthetic process	dopachrome isomerase activity
Q16555	DPYL2_HUMAN	Dihydropyrimidinase-related protein 2 (DRP-2) (Collapsin response mediator protein 2) (CRMP-2) (N2A3) (Unc-33-like phosphoprotein 2) (ULIP-2)	0.701883	0.0458392	2.35439	0.497869	0.0465791	-1.00856	33.3066	0.00219544	synaptosome	cell differentiation	dihydropyrimidinase activity
Q9BPU6	DPYL5_HUMAN	Dihydropyrimidinase-related protein 5 (DRP-5) (CRMP3-associated molecule) (CRAM) (Collapsin response mediator protein 5) (CRMP-5) (UNC33-like phosphoprotein 6) (ULIP-6)	0.419255	0.062963	-1.38519	0.474123	0.0646766	-1.10916	2.21702	0.167341	cytoplasm	nervous system development	hydrolase activity, acting on carbon-nitrogen (but not peptide) bonds
Q9Y295	DRG1_HUMAN	Developmentally-regulated GTP-binding protein 1 (DRG-1) (Neural precursor cell expressed developmentally down-regulated protein 3) (NEDD-3)	0.476906	0.0376934	-1.09685	0.517283	0.0203904	1.07161	3.65934	0.0973355	intermediate filament cytoskeleton	transcription	transcription factor binding
P33316	DUT_HUMAN	Deoxyuridine 5'-triphosphate nucleotidohydrolase, mitochondrial (dUTPase) (EC 3.6.1.23) (dUTP pyrophosphatase)	0.49068	0.0504459	-1.03799	0.523933	0.0787501	1.10054	0.530206	0.490155	nucleus	nucleotide metabolic process	hydrolase activity
Q14204	DYHC1_HUMAN	Cytoplasmic dynein 1 heavy chain 1 (Cytoplasmic dynein heavy chain 1) (Dynein heavy chain, cytosolic)	0.570174	0.00902693	1.32653	0.510551	0.0120174	1.04311	94.4197	2.06673e-06	cytoplasm	transport	ATPase activity, coupled
P63167	DYL1_HUMAN	Dynein light chain 1, cytoplasmic (8 kDa dynein light chain) (DLC8) (Dynein light chain LC8-type 1) (Protein inhibitor of neuronal nitric oxide synthase) (PIN)	0.488605	0.0130821	-1.04664	0.496744	0.0118263	-1.01311	0.9973	0.347209	cytosol	anatomical structure morphogenesis	microtubule motor activity
P19525	E2AK2_HUMAN	Interferon-induced, double-stranded RNA-activated protein kinase (EC 2.7.11.1) (Eukaryotic translation initiation factor 2-alpha kinase 2) (eIF-2A protein kinase 2) (Interferon-inducible RNA-dependent protein kinase) (P1/eIF-2A protein kinase) (Protein kinase RNA-activated) (PKR) (p68 kinase)	0.560572	0.0261412	1.27569	0.48143	0.0176959	-1.07714	37.7123	0.000109606	intracellular	negative regulation of osteoblast proliferation	transferase activity
Q99848	EBP2_HUMAN	Probable rRNA-processing protein EBP2 (EBNA1-binding protein 2) (Nucleolar protein p40)	0.310477	0.0587175	-2.22085	0.493279	0.0109337	-1.02725	26.795	0.00206156	membrane fraction	ribosome biogenesis	protein binding
Q13011	ECH1_HUMAN	Delta(3,5)-Delta(2,4)-dienoyl-CoA isomerase, mitochondrial (EC 5.3.3.-)	0.402134	0.0372087	-1.48673	0.508716	0.0653103	1.03548	6.03181	0.0699939	mitochondrion	fatty acid metabolic process	isomerase activity
P40939	ECHA_HUMAN	Trifunctional enzyme subunit alpha, mitochondrial (78 kDa gastrin-binding protein) (TP-alpha) [Includes: Long-chain enoyl-CoA hydratase (EC 4.2.1.17); Long chain 3-hydroxyacyl-CoA dehydrogenase (EC 1.1.1.211)]	0.539248	0.0261461	1.17036	0.498373	0.00994229	-1.00653	12.8113	0.0050177	mitochondrial matrix	fatty acid beta-oxidation	lyase activity
P30084	ECHM_HUMAN	Enoyl-CoA hydratase, mitochondrial (EC 4.2.1.17) (Enoyl-CoA hydratase 1) (Short-chain enoyl-CoA hydratase) (SCEH)	0.512183	0.0322572	1.04995	0.519671	0.00746659	1.08191	0.306855	0.591787	mitochondrion	lipid metabolic process	lyase activity
Q5VYK3	ECM29_HUMAN	Proteasome-associated protein ECM29 homolog (Ecm29)	0.37513	0.0189495	-1.66575	0.523957	0.0219808	1.10065	141.136	8.38743e-07	cytoplasmic membrane-bounded vesicle	ER-associated protein catabolic process	binding
P68104	EF1A1_HUMAN	Elongation factor 1-alpha 1 (EF-1-alpha-1) (Elongation factor Tu) (EF-Tu) (Eukaryotic elongation factor 1 A-1) (eEF1A-1) (Leukocyte receptor cluster member 7)	0.466204	0.0118805	-1.14498	0.4993	0.00753494	-1.0028	33.2062	0.000182035	eukaryotic translation elongation factor 1 complex	translational elongation	nucleotide binding
Q5VTE0	EF1A3_HUMAN	Putative elongation factor 1-alpha-like 3 (EF-1-alpha-like 3) (Eukaryotic elongation factor 1 A-like 3) (eEF1A-like 3)	0.441572	0.0290995	-1.26464	0.503287	0.0110378	1.01324	23.5932	0.0006641	eukaryotic translation elongation factor 1 complex	translational elongation	nucleotide binding
P24534	EF1B_HUMAN	Elongation factor 1-beta (EF-1-beta)	0.492213	0.0226482	-1.03164	0.506689	0.00931844	1.02712	2.09627	0.178274	eukaryotic translation elongation factor 1 complex	translational elongation	protein binding
P29692	EF1D_HUMAN	Elongation factor 1-delta (EF-1-delta) (Antigen NY-CO-4)	0.492582	0.0167696	-1.03012	0.496111	0.00549519	-1.01568	0.239957	0.634805	cytosol	translational elongation	translation factor activity, nucleic acid binding
P26641	EF1G_HUMAN	Elongation factor 1-gamma (EF-1-gamma) (eEF-1B gamma)	0.452135	0.0219666	-1.21173	0.508277	0.0125092	1.03366	29.5944	0.000284815	intracellular	translational elongation	translation elongation factor activity
P13639	EF2_HUMAN	Elongation factor 2 (EF-2)	0.38462	0.00917937	-1.59997	0.50548	0.0115276	1.02216	403.615	2.05372e-09	cytoplasm	translational elongation	translation elongation factor activity
P49411	EFTU_HUMAN	Elongation factor Tu, mitochondrial (EF-Tu) (P43)	0.378013	0.0104812	-1.64541	0.485203	0.0112527	-1.06099	291.519	1.00142e-08	intracellular	translational elongation	translation elongation factor activity
P41567	EIF1_HUMAN	Eukaryotic translation initiation factor 1 (eIF1) (A121) (Protein translation factor SUI1 homolog) (Sui1iso1)	0.400453	0.0152384	-1.49717	0.495725	0.0133074	-1.01725	133.057	4.23257e-07	cytoplasm	regulation of translational initiation	translation initiation factor activity
Q14152	EIF3A_HUMAN	Eukaryotic translation initiation factor 3 subunit A (eIF3a) (Eukaryotic translation initiation factor 3 subunit 10) (eIF-3-theta) (eIF3 p167) (eIF3 p180) (eIF3 p185)	0.466903	0.0195363	-1.14177	0.495281	0.0162581	-1.01905	7.47997	0.021014	cytosol	translational initiation	protein binding
P55884	EIF3B_HUMAN	Eukaryotic translation initiation factor 3 subunit B (eIF3b) (Eukaryotic translation initiation factor 3 subunit 9) (Prt1 homolog) (hPrt1) (eIF-3-eta) (eIF3 p110) (eIF3 p116)	0.512705	0.0292008	1.05214	0.493428	0.0161757	-1.02664	1.93288	0.197863	eukaryotic translation initiation factor 3 complex	regulation of translational initiation	translation initiation factor activity
Q99613	EIF3C_HUMAN	Eukaryotic translation initiation factor 3 subunit C (eIF3c) (Eukaryotic translation initiation factor 3 subunit 8) (eIF3 p110)	0.446645	0.0461535	-1.23891	0.510223	0.0213613	1.04174	9.37686	0.0120001	eukaryotic translation initiation factor 3 complex	translational initiation	protein binding
O15371	EIF3D_HUMAN	Eukaryotic translation initiation factor 3 subunit D (eIF3d) (Eukaryotic translation initiation factor 3 subunit 7) (eIF-3-zeta) (eIF3 p66)	0.477677	0.0463381	-1.09347	0.514499	0.0534425	1.05973	1.08398	0.337933	eukaryotic translation initiation factor 3 complex	translational initiation	protein binding
P60228	EIF3E_HUMAN	Eukaryotic translation initiation factor 3 subunit E (eIF3e) (Eukaryotic translation initiation factor 3 subunit 6) (Viral integration site protein INT-6 homolog) (eIF-3 p48)	0.462106	0.0249368	-1.16401	0.500383	0.0147603	1.00153	10.4688	0.00893639	chromatin	negative regulation of translational initiation	protein binding
O00303	EIF3F_HUMAN	Eukaryotic translation initiation factor 3 subunit F (eIF3f) (Eukaryotic translation initiation factor 3 subunit 5) (eIF-3-epsilon) (eIF3 p47)	0.459569	0.0241227	-1.17595	0.496373	0.0259025	-1.01461	4.32467	0.0827825	eukaryotic translation initiation factor 3 complex	translational initiation	protein binding
Q13347	EIF3I_HUMAN	Eukaryotic translation initiation factor 3 subunit I (eIF3i) (Eukaryotic translation initiation factor 3 subunit 2) (TGF-beta receptor-interacting protein 1) (TRIP-1) (eIF-3-beta) (eIF3 p36)	0.445668	0.00924196	-1.24382	0.487954	0.0181085	-1.04937	21.6299	0.00164299	eukaryotic translation initiation factor 3 complex	translational initiation	protein binding
O75822	EIF3J_HUMAN	Eukaryotic translation initiation factor 3 subunit J (eIF3j) (Eukaryotic translation initiation factor 3 subunit 1) (eIF-3-alpha) (eIF3 p35)	0.447185	0.0125641	-1.23621	0.477199	0.0217592	-1.09556	7.82753	0.0232777	eukaryotic translation initiation factor 3 complex	translational initiation	translation initiation factor activity
Q9UBQ5	EIF3K_HUMAN	Eukaryotic translation initiation factor 3 subunit K (eIF3k) (Eukaryotic translation initiation factor 3 subunit 12) (Muscle-specific gene M9 protein) (PLAC-24) (eIF-3 p25) (eIF-3 p28)	0.444955	0.0398726	-1.24742	0.544405	0.0300479	1.19493	22.3257	0.00108146	eukaryotic translation initiation factor 3 complex	translational initiation	protein binding
Q9Y262	EIF3L_HUMAN	Eukaryotic translation initiation factor 3 subunit L (eIF3l) (Eukaryotic translation initiation factor 3 subunit 6-interacting protein) (Eukaryotic translation initiation factor 3 subunit E-interacting protein)	0.462584	0.0203434	-1.16177	0.505903	0.00671225	1.02389	24.5346	0.000575762	eukaryotic translation initiation factor 3 complex	translational initiation	translation initiation factor activity
Q7L2H7	EIF3M_HUMAN	Eukaryotic translation initiation factor 3 subunit M (eIF3m) (Fetal lung protein B5) (hFL-B5) (PCI domain-containing protein 1)	0.457557	0.019717	-1.18552	0.488232	0.0248016	-1.04821	4.98758	0.0524145	eukaryotic translation initiation factor 3 complex	translational initiation	protein binding
Q15717	ELAV1_HUMAN	ELAV-like protein 1 (Hu-antigen R) (HuR)	0.48215	0.0275412	-1.07404	0.489574	0.0209044	-1.04259	0.138285	0.728854	nucleus	mRNA stabilization	nucleotide binding
Q15369	ELOC_HUMAN	Transcription elongation factor B polypeptide 1 (Elongin 15 kDa subunit) (Elongin-C) (EloC) (RNA polymerase II transcription factor SIII subunit C) (SIII p15)	0.493204	0.0352982	-1.02756	0.493707	0.02012	-1.02549	0.000458587	0.983941	nucleoplasm	ubiquitin-dependent protein catabolic process	protein binding
P50402	EMD_HUMAN	Emerin	0.498236	0.0199375	-1.00708	0.486993	0.0269788	-1.05342	0.593368	0.46086	nuclear envelope	regulation of canonical Wnt receptor signaling pathway	protein binding
P06733	ENOA_HUMAN	Alpha-enolase (EC 4.2.1.11) (2-phospho-D-glycerate hydro-lyase) (C-myc promoter-binding protein) (Enolase 1) (MBP-1) (MPB-1) (Non-neural enolase) (NNE) (Phosphopyruvate hydratase) (Plasminogen-binding protein)	0.566328	0.0223952	1.30589	0.484299	0.0158857	-1.06484	53.5524	2.54721e-05	plasma membrane	response to virus	transcription repressor activity
P13929	ENOB_HUMAN	Beta-enolase (EC 4.2.1.11) (2-phospho-D-glycerate hydro-lyase) (Enolase 3) (Muscle-specific enolase) (MSE) (Skeletal muscle enolase)	0.581908	0.037543	1.39182	0.474498	0.0266417	-1.10749	32.6627	0.000194229	cytoplasm	response to drug	magnesium ion binding
P14625	ENPL_HUMAN	Endoplasmin (94 kDa glucose-regulated protein) (GRP-94) (Heat shock protein 90 kDa beta member 1) (Tumor rejection antigen 1) (gp96 homolog)	0.583382	0.0244758	1.40028	0.500071	0.0244468	1.00028	34.7987	0.000151252	microsome	anti-apoptosis	protein binding
P58107	EPIPL_HUMAN	Epiplakin (450 kDa epidermal antigen)	0.507021	0.0258769	1.02849	0.505256	0.0127057	1.02125	0.0225059	0.883732	null	null	null
Q14677	EPN4_HUMAN	Clathrin interactor 1 (Clathrin-interacting protein localized in the trans-Golgi region) (Clint) (Enthoprotin) (Epsin-4) (Epsin-related protein) (EpsinR)	0.525164	0.044706	1.10599	0.47918	0.0890429	-1.0869	0.666115	0.445594	cytosol	endocytosis	lipid binding
P62495	ERF1_HUMAN	Eukaryotic peptide chain release factor subunit 1 (Eukaryotic release factor 1) (eRF1) (Protein Cl1) (TB3-1)	0.45992	0.0373757	-1.17429	0.487743	0.015351	-1.05026	2.3458	0.169481	cytoplasm	protein amino acid methylation	ribosome binding
P84090	ERH_HUMAN	Enhancer of rudimentary homolog	0.441371	0.0277492	-1.26567	0.510094	0.0164727	1.04121	27.2111	0.000391887	null	cell cycle	protein binding
Q96HE7	ERO1A_HUMAN	ERO1-like protein alpha (ERO1-L) (ERO1-L-alpha) (EC 1.8.4.-) (Endoplasmic oxidoreductin-1-like protein) (Oxidoreductin-1-L-alpha)	0.585042	0.0144322	1.40988	0.493832	0.0243059	-1.02498	31.2333	0.00502886	endoplasmic reticulum membrane	protein thiol-disulfide exchange	oxidoreductase activity
P30040	ERP29_HUMAN	Endoplasmic reticulum resident protein 29 (ERp29) (Endoplasmic reticulum resident protein 28) (ERp28) (Endoplasmic reticulum resident protein 31) (ERp31)	0.601515	0.0404267	1.5095	0.475103	0.0159027	-1.10481	25.3238	0.00399308	endoplasmic reticulum lumen	protein secretion	protein disulfide isomerase activity
P13804	ETFA_HUMAN	Electron transfer flavoprotein subunit alpha, mitochondrial (Alpha-ETF)	0.519629	0.0398398	1.08172	0.479917	0.01476	-1.08369	5.24206	0.0450477	mitochondrial matrix	electron transport chain	FAD binding
P15311	EZRI_HUMAN	Ezrin (Cytovillin) (Villin-2) (p81)	0.48653	0.0264625	-1.05537	0.488588	0.0140348	-1.04672	0.0283114	0.869733	microvillus	establishment or maintenance of apical/basal cell polarity	protein binding
Q96BN8	F105B_HUMAN	Protein FAM105B	0.420296	0.0555076	-1.37927	0.480085	0.0607635	-1.08296	3.16661	0.105513	null	null	null
Q8IZP2	F10A4_HUMAN	Putative protein FAM10A4	0.488445	0.0180932	-1.04732	0.49297	0.0178451	-1.02852	0.190268	0.67196	cytoplasm	protein folding	protein binding, bridging
Q9NYY8	FAKD2_HUMAN	FAST kinase domain-containing protein 2	0.414375	0.0683408	-1.41328	0.467505	0.0635902	-1.13902	1.09489	0.343315	mitochondrion	apoptosis	ATP binding
P49327	FAS_HUMAN	Fatty acid synthase (EC 2.3.1.85) [Includes: [Acyl-carrier-protein] S-acetyltransferase (EC 2.3.1.38); [Acyl-carrier-protein] S-malonyltransferase (EC 2.3.1.39); 3-oxoacyl-[acyl-carrier-protein] synthase (EC 2.3.1.41); 3-oxoacyl-[acyl-carrier-protein] reductase (EC 1.1.1.100); 3-hydroxypalmitoyl-[acyl-carrier-protein] dehydratase (EC 4.2.1.61); Enoyl-[acyl-carrier-protein] reductase (EC 1.3.1.10)…	0.425465	0.020862	-1.35037	0.490461	0.0396349	-1.0389	12.6346	0.00522881	melanosome	oxidation reduction	[acyl-carrier-protein] S-acetyltransferase activity
P22087	FBRL_HUMAN	rRNA 2'-O-methyltransferase fibrillarin (EC 2.1.1.-) (34 kDa nucleolar scleroderma antigen)	0.40664	0.0546614	-1.45918	0.497174	0.0221852	-1.01137	11.6626	0.0112104	nucleus	rRNA processing	protein binding
P39748	FEN1_HUMAN	Flap endonuclease 1 (FEN-1) (EC 3.1.-.-) (DNase IV) (Flap structure-specific endonuclease 1) (Maturation factor 1) (MF1) (hFEN-1)	0.523132	0.0347892	1.09702	0.506055	0.0150366	1.02452	1.21819	0.295567	nucleus	DNA replication	damaged DNA binding
Q96AC1	FERM2_HUMAN	Fermitin family homolog 2 (Kindlin-2) (Mitogen-inducible gene 2 protein) (MIG-2) (Pleckstrin homology domain-containing family C member 1) (PH domain-containing family C member 1)	0.513016	0.0667055	1.05346	0.517223	0.0222405	1.07135	0.0105786	0.922078	cell junction	cell adhesion	null
Q9Y3D6	FIS1_HUMAN	Mitochondrial fission 1 protein (FIS1 homolog) (hFis1) (Tetratricopeptide repeat protein 11) (TPR repeat protein 11)	0.620435	0.0274767	1.6346	0.514878	0.0126526	1.06134	73.06	6.56381e-06	integral to mitochondrial outer membrane	peroxisome fission	protein binding
Q96AY3	FKB10_HUMAN	Peptidyl-prolyl cis-trans isomerase FKBP10 (PPIase FKBP10) (EC 5.2.1.8) (65 kDa FK506-binding protein) (65 kDa FKBP) (FKBP-65) (FK506-binding protein 10) (FKBP-10) (Immunophilin FKBP65) (Rotamase)	0.483381	0.0103026	-1.06876	0.496944	0.0121776	-1.0123	3.33205	0.105379	endoplasmic reticulum	protein folding	calcium ion binding
Q00688	FKBP3_HUMAN	Peptidyl-prolyl cis-trans isomerase FKBP3 (PPIase FKBP3) (EC 5.2.1.8) (25 kDa FK506-binding protein) (25 kDa FKBP) (FKBP-25) (FK506-binding protein 3) (FKBP-3) (Immunophilin FKBP25) (Rapamycin-selective 25 kDa immunophilin) (Rotamase)	0.622275	0.0219031	1.64743	0.521846	0.0241444	1.09137	46.6905	0.000133264	nucleus	protein folding	receptor activity
Q02790	FKBP4_HUMAN	Peptidyl-prolyl cis-trans isomerase FKBP4 (PPIase FKBP4) (EC 5.2.1.8) (51 kDa FK506-binding protein) (FKBP51) (52 kDa FK506-binding protein) (52 kDa FKBP) (FKBP-52) (59 kDa immunophilin) (p59) (FK506-binding protein 4) (FKBP-4) (FKBP59) (HSP-binding immunophilin) (HBI) (Immunophilin FKBP52) (Rotamase) [Cleaved into: Peptidyl-prolyl cis-trans isomerase FKBP4, N-terminally processed]	0.466997	0.02878	-1.14134	0.508475	0.0220034	1.03448	7.86521	0.0186501	intracellular	protein folding	FK506 binding
P21333	FLNA_HUMAN	Filamin-A (FLN-A) (Actin-binding protein 280) (ABP-280) (Alpha-filamin) (Endothelial actin-binding protein) (Filamin-1) (Non-muscle filamin)	0.60518	0.0103838	1.5328	0.494865	0.0141033	-1.02075	238.054	2.66562e-08	trans-Golgi network	negative regulation of protein catabolic process	protein binding
O75369	FLNB_HUMAN	Filamin-B (FLN-B) (ABP-278) (ABP-280 homolog) (Actin-binding-like protein) (Beta-filamin) (Filamin homolog 1) (Fh1) (Filamin-3) (Thyroid autoantigen) (Truncated actin-binding protein) (Truncated ABP)	0.552202	0.0316565	1.23315	0.508312	0.0231004	1.03381	7.52564	0.0207154	integral to membrane	actin cytoskeleton organization	protein binding
P14324	FPPS_HUMAN	Farnesyl pyrophosphate synthase (FPP synthase) (FPS) (Farnesyl diphosphate synthase) [Includes: Dimethylallyltranstransferase (EC 2.5.1.1); Geranyltranstransferase (EC 2.5.1.10)]	0.507126	0.0184653	1.02892	0.478953	0.034653	-1.08789	3.08867	0.109353	cytoplasm	interspecies interaction between organisms	transferase activity
Q16658	FSCN1_HUMAN	Fascin (55 kDa actin-bundling protein) (Singed-like protein) (p55)	0.568766	0.0401112	1.31892	0.477793	0.0141091	-1.09296	27.465	0.000378412	filopodium	cell proliferation	protein binding
Q96AE4	FUBP1_HUMAN	Far upstream element-binding protein 1 (FBP) (FUSE-binding protein 1) (DNA helicase V) (hDH V)	0.388604	0.0300565	-1.57332	0.50913	0.0103737	1.0372	86.2104	3.12396e-06	nucleus	regulation of transcription	single-stranded DNA binding
Q92945	FUBP2_HUMAN	Far upstream element-binding protein 2 (FUSE-binding protein 2) (KH type-splicing regulatory protein) (KSRP) (p75)	0.482357	0.0196644	-1.07315	0.49905	0.0176281	-1.00381	2.39723	0.152591	cytoplasm	transport	RNA binding
P07954	FUMH_HUMAN	Fumarate hydratase, mitochondrial (Fumarase) (EC 4.2.1.2)	0.501875	0.0368574	1.00753	0.515189	0.0173234	1.06266	0.641285	0.441857	mitochondrial matrix	fumarate metabolic process	lyase activity
P35637	FUS_HUMAN	RNA-binding protein FUS (75 kDa DNA-pairing protein) (Oncogene FUS) (Oncogene TLS) (POMp75) (Translocated in liposarcoma protein)	0.440135	0.0224046	-1.27203	0.504586	0.024003	1.01852	23.1182	0.000714834	intracellular	positive regulation of transcription from RNA polymerase II promoter	protein binding
Q96CP2	FWCH2_HUMAN	FLYWCH family member 2	0.576037	0.0489677	1.35869	0.531168	0.0298744	1.13296	3.51618	0.0935276	null	null	null
P51114	FXR1_HUMAN	Fragile X mental retardation syndrome-related protein 1 (hFXR1p)	0.522646	0.0251688	1.09488	0.505013	0.0220959	1.02026	1.66305	0.226219	cytoplasm	apoptosis	RNA binding
Q13283	G3BP1_HUMAN	Ras GTPase-activating protein-binding protein 1 (G3BP-1) (EC 3.6.4.12) (EC 3.6.4.13) (ATP-dependent DNA helicase VIII) (hDH VIII) (GAP SH3 domain-binding protein 1)	0.464352	0.0374978	-1.15354	0.494678	0.0284951	-1.02152	2.13301	0.182287	nucleus	Ras protein signal transduction	protein binding
Q9UN86	G3BP2_HUMAN	Ras GTPase-activating protein-binding protein 2 (G3BP-2) (GAP SH3 domain-binding protein 2)	0.435902	0.0194873	-1.29409	0.516524	0.00634209	1.06836	77.4616	1.02457e-05	cytoplasm	transport	receptor signaling complex scaffold activity
P04406	G3P_HUMAN	Glyceraldehyde-3-phosphate dehydrogenase (GAPDH) (EC 1.2.1.12)	0.525517	0.0360562	1.10756	0.513897	0.0172794	1.05718	0.506812	0.492796	perinuclear region of cytoplasm	oxidation reduction	oxidoreductase activity
P11413	G6PD_HUMAN	Glucose-6-phosphate 1-dehydrogenase (G6PD) (EC 1.1.1.49)	0.797206	0.0337558	3.93111	0.510415	0.0252199	1.04255	277.947	1.26159e-08	cytoplasm	NADPH regeneration	oxidoreductase activity
P06744	G6PI_HUMAN	Glucose-6-phosphate isomerase (GPI) (EC 5.3.1.9) (Autocrine motility factor) (AMF) (Neuroleukin) (NLK) (Phosphoglucose isomerase) (PGI) (Phosphohexose isomerase) (PHI) (Sperm antigen 36) (SA-36)	0.439943	0.0418718	-1.27302	0.495571	0.0194051	-1.01787	8.71765	0.014471	extracellular space	gluconeogenesis	cytokine activity
Q14697	GANAB_HUMAN	Neutral alpha-glucosidase AB (EC 3.2.1.84) (Alpha-glucosidase 2) (Glucosidase II subunit alpha)	0.577365	0.0155276	1.36611	0.506989	0.0144312	1.02835	66.1305	1.01988e-05	melanosome	carbohydrate metabolic process	hydrolase activity
P62879	GBB2_HUMAN	Guanine nucleotide-binding protein G(I)/G(S)/G(T) subunit beta-2 (G protein subunit beta-2) (Transducin beta chain 2)	0.478987	0.0259901	-1.08774	0.497841	0.0119563	-1.00867	2.07999	0.199334	cytoplasm	hormone-mediated signaling pathway	protein binding
Q9UBI6	GBG12_HUMAN	Guanine nucleotide-binding protein G(I)/G(S)/G(O) subunit gamma-12	0.285976	0.0447429	-2.4968	0.518214	0.0225579	1.07561	100.469	5.71515e-05	actin filament	cerebral cortex development	signal transducer activity
P63244	GBLP_HUMAN	Guanine nucleotide-binding protein subunit beta-2-like 1 (Cell proliferation-inducing gene 21 protein) (Guanine nucleotide-binding protein subunit beta-like protein 12.3) (Human lung cancer oncogene 7 protein) (HLC-7) (Receptor for activated C kinase) (Receptor of activated protein kinase C 1) (RACK1)	0.428155	0.0088599	-1.3356	0.504987	0.00707239	1.02015	275.593	1.31461e-08	cytoplasm	null	protein phosphatase binding
Q92616	GCN1L_HUMAN	Translational activator GCN1 (HsGCN1) (GCN1-like protein 1)	0.518797	0.0248252	1.07812	0.518585	0.0125316	1.07721	0.000348952	0.985464	cytoplasm	regulation of translation	protein binding
P50395	GDIB_HUMAN	Rab GDP dissociation inhibitor beta (Rab GDI beta) (Guanosine diphosphate dissociation inhibitor 2) (GDI-2)	0.515015	0.015968	1.06192	0.502037	0.0191941	1.00818	1.62098	0.231756	cell surface	protein transport	GTPase activator activity
P52565	GDIR1_HUMAN	Rho GDP-dissociation inhibitor 1 (Rho GDI 1) (Rho-GDI alpha)	0.567017	0.0209508	1.30956	0.52983	0.0187651	1.12689	10.4887	0.00889014	cytoplasm	anti-apoptosis	protein binding
O75223	GGCT_HUMAN	Gamma-glutamylcyclotransferase (EC 2.3.2.4) (Cytochrome c-releasing factor 21)	0.502493	0.0376924	1.01002	0.495129	0.011119	-1.01968	0.140467	0.720708	cytosol	release of cytochrome c from mitochondria	transferase activity
Q9HC38	GLOD4_HUMAN	Glyoxalase domain-containing protein 4	0.513016	0.0345763	1.05346	0.476425	0.0316801	-1.09897	2.1245	0.204754	mitochondrion	null	null
Q9H4A5	GLP3L_HUMAN	Golgi phosphoprotein 3-like (GPP34-related protein)	0.473707	0.052936	-1.11101	0.506247	0.0220272	1.02531	1.28837	0.299649	Golgi apparatus	null	null
O76003	GLRX3_HUMAN	Glutaredoxin-3 (PKC-interacting cousin of thioredoxin) (PICOT) (PKC-theta-interacting protein) (PKCq-interacting protein) (Thioredoxin-like protein 2)	0.554392	0.0373351	1.24412	0.485335	0.0119353	-1.06043	18.6158	0.00194851	cell cortex	regulation of the force of heart contraction	electron carrier activity
P14314	GLU2B_HUMAN	Glucosidase 2 subunit beta (80K-H protein) (Glucosidase II subunit beta) (Protein kinase C substrate 60.1 kDa protein heavy chain) (PKCSH)	0.561291	0.0163028	1.27942	0.490263	0.0144179	-1.03972	63.9083	1.18491e-05	intracellular	intracellular protein kinase cascade	protein kinase C binding
P34897	GLYM_HUMAN	Serine hydroxymethyltransferase, mitochondrial (SHMT) (EC 2.1.2.1) (Glycine hydroxymethyltransferase) (Serine methylase)	0.533091	0.0289339	1.14174	0.487019	0.0411807	-1.05331	3.5523	0.101455	mitochondrial matrix	one-carbon metabolic process	protein binding
Q03113	GNA12_HUMAN	Guanine nucleotide-binding protein subunit alpha-12 (G alpha-12) (G-protein subunit alpha-12)	0.465687	0.0277688	-1.14736	0.491698	0.0187473	-1.03377	3.15617	0.109368	plasma membrane	blood coagulation	protein binding
P08754	GNAI3_HUMAN	Guanine nucleotide-binding protein G(k) subunit alpha (G(i) alpha-3)	0.321581	0.0363658	-2.10964	0.501974	0.035898	1.00793	55.4922	0.000143303	plasma membrane	negative regulation of adenylate cyclase activity	guanyl nucleotide binding
Q5JWF2	GNAS1_HUMAN	Guanine nucleotide-binding protein G(s) subunit alpha isoforms XLas (Adenylate cyclase-stimulating G alpha protein) (Extra large alphas protein) (XLalphas)	0.423277	0.00918239	-1.36252	0.483309	0.0396049	-1.06907	6.54111	0.0628002	membrane fraction	response to drug	guanyl nucleotide binding
P38646	GRP75_HUMAN	Stress-70 protein, mitochondrial (75 kDa glucose-regulated protein) (GRP-75) (Heat shock 70 kDa protein 9) (Mortalin) (MOT) (Peptide-binding protein 74) (PBP74)	0.50507	0.0148297	1.02049	0.498131	0.00979784	-1.0075	0.914449	0.361483	cytoplasm	protein export from nucleus	nucleotide binding
P11021	GRP78_HUMAN	78 kDa glucose-regulated protein (GRP-78) (Endoplasmic reticulum lumenal Ca(2+)-binding protein grp78) (Heat shock 70 kDa protein 5) (Immunoglobulin heavy chain-binding protein) (BiP)	0.51015	0.0169192	1.04144	0.499734	0.0167168	-1.00106	1.15063	0.30862	endoplasmic reticulum lumen	anti-apoptosis	protein binding
Q9Y2Q3	GSTK1_HUMAN	Glutathione S-transferase kappa 1 (EC 2.5.1.18) (GST 13-13) (GST class-kappa) (GSTK1-1) (hGSTK1) (Glutathione S-transferase subunit 13)	0.645384	0.016638	1.81995	0.531543	0.0430738	1.13467	30.6336	0.000363494	intracellular	null	protein binding
P78417	GSTO1_HUMAN	Glutathione S-transferase omega-1 (GSTO-1) (EC 2.5.1.18)	0.597292	0.0263508	1.48319	0.49776	0.0162959	-1.009	61.9209	1.36034e-05	cytoplasm	metabolic process	monodehydroascorbate reductase (NADH) activity
P49915	GUAA_HUMAN	GMP synthase [glutamine-hydrolyzing] (EC 6.3.5.2) (GMP synthetase) (Glutamine amidotransferase)	0.45971	0.0180208	-1.17529	0.49913	0.0179184	-1.00348	10.6857	0.0136952	cytoplasm	purine base biosynthetic process	enzyme binding
Q9Y2T3	GUAD_HUMAN	Guanine deaminase (Guanase) (Guanine aminase) (EC 3.5.4.3) (Guanine aminohydrolase) (GAH) (p51-nedasin)	0.478185	0.0271208	-1.09124	0.520452	0.014859	1.0853	5.60436	0.0770428	intracellular	nervous system development	guanine deaminase activity
P16403	H12_HUMAN	Histone H1.2 (Histone H1d)	0.350979	0.0438189	-1.84917	0.517482	0.0243285	1.07246	66.2185	1.01394e-05	nucleosome	nucleosome assembly	DNA binding
P10412	H14_HUMAN	Histone H1.4 (Histone H1b)	0.391974	0.0412113	-1.55119	0.516255	0.0113724	1.06721	42.0822	0.000113139	nucleosome	nucleosome assembly	protein binding
P16401	H15_HUMAN	Histone H1.5 (Histone H1a)	0.387263	0.0312068	-1.58223	0.516462	0.020293	1.06809	72.2793	6.88484e-06	chromosome	muscle organ development	DNA binding
Q92522	H1X_HUMAN	Histone H1x	0.518365	0.0233649	1.07626	0.52612	0.0457647	1.11024	0.0884783	0.778083	nucleus	nucleosome assembly	DNA binding
Q8IUE6	H2A2B_HUMAN	Histone H2A type 2-B	0.495411	0.0536765	-1.01853	0.499389	0.0448338	-1.00245	0.0194076	0.89197	nucleosome	nucleosome assembly	DNA binding
O75367	H2AY_HUMAN	Core histone macro-H2A.1 (Histone macroH2A1) (mH2A1) (Histone H2A.y) (H2A/y) (Medulloblastoma antigen MU-MB-50.205)	0.541963	0.0545268	1.18323	0.503358	0.0635055	1.01352	1.27634	0.284951	condensed chromosome	chromatin modification	DNA binding
P0C0S5	H2AZ_HUMAN	Histone H2A.Z (H2A/z)	0.427831	0.0433508	-1.33737	0.475917	0.0729513	-1.10121	1.9266	0.195275	nucleus	nucleosome assembly	DNA binding
Q5QNW6	H2B2F_HUMAN	Histone H2B type 2-F	0.410967	0.0520975	-1.43329	0.506894	0.0484626	1.02796	10.9056	0.00798166	chromosome	nucleosome assembly	DNA binding
Q8N257	H2B3B_HUMAN	Histone H2B type 3-B (H2B type 12)	0.399187	0.0650455	-1.50509	0.49498	0.0371444	-1.02028	7.83805	0.0265375	nucleus	nucleosome assembly	DNA binding
P68431	H31_HUMAN	Histone H3.1 (Histone H3/a) (Histone H3/b) (Histone H3/c) (Histone H3/d) (Histone H3/f) (Histone H3/h) (Histone H3/i) (Histone H3/j) (Histone H3/k) (Histone H3/l)	0.407073	0.0489053	-1.45656	0.483261	0.0617833	-1.06928	5.23283	0.0479674	nucleosome	nucleosome assembly	DNA binding
Q71DI3	H32_HUMAN	Histone H3.2 (Histone H3/m) (Histone H3/o)	0.412421	0.0512906	-1.42471	0.459771	0.072132	-1.17499	1.62025	0.234953	chromosome	nucleosome assembly	DNA binding
P84243	H33_HUMAN	Histone H3.3	0.490591	0.0459264	-1.03836	0.444713	0.0466958	-1.24864	2.36502	0.16264	nucleus	response to hormone stimulus	DNA binding
P62805	H4_HUMAN	Histone H4	0.418455	0.0593508	-1.38974	0.470435	0.0636476	-1.12569	2.14052	0.174162	nucleus	negative regulation of megakaryocyte differentiation	protein binding
Q58FF6	H90B4_HUMAN	Putative heat shock protein HSP 90-beta 4	0.472515	0.0242166	-1.11633	0.494114	0.0151457	-1.02383	3.43082	0.0936993	null	response to stress	unfolded protein binding
O14929	HAT1_HUMAN	Histone acetyltransferase type B catalytic subunit (EC 2.3.1.48)	0.453152	0.032232	-1.20676	0.521169	0.00973844	1.08842	24.4831	0.000580214	nucleus	internal protein amino acid acetylation	acyltransferase activity
Q99714	HCD2_HUMAN	3-hydroxyacyl-CoA dehydrogenase type-2 (EC 1.1.1.35) (17-beta-hydroxysteroid dehydrogenase 10) (17-beta-HSD 10) (3-hydroxy-2-methylbutyryl-CoA dehydrogenase) (EC 1.1.1.178) (3-hydroxyacyl-CoA dehydrogenase type II) (Endoplasmic reticulum-associated amyloid beta-peptide-binding protein) (Mitochondrial ribonuclease P protein 2) (Mitochondrial RNase P protein 2) (Short-chain type dehydrogenase/reduc…	0.554475	0.0404612	1.24454	0.509514	0.0105609	1.0388	6.93619	0.0250044	cytoplasm	cell aging	oxidoreductase activity
Q16836	HCDH_HUMAN	Hydroxyacyl-coenzyme A dehydrogenase, mitochondrial (HCDH) (EC 1.1.1.35) (Medium and short-chain L-3-hydroxyacyl-coenzyme A dehydrogenase) (Short-chain 3-hydroxyacyl-CoA dehydrogenase)	0.605176	0.0296166	1.53277	0.509631	0.0168907	1.03928	25.1764	0.00240976	cytoplasm	lipid metabolic process	coenzyme binding
P51858	HDGF_HUMAN	Hepatoma-derived growth factor (HDGF) (High mobility group protein 1-like 2) (HMG-1L2)	0.49944	0.0180761	-1.00224	0.514787	0.0103103	1.06095	3.26351	0.100974	cytoplasm	cell proliferation	DNA binding
Q9BX68	HINT2_HUMAN	Histidine triad nucleotide-binding protein 2, mitochondrial (HINT-2) (EC 3.-.-.-) (HINT-3) (HIT-17kDa) (PKCI-1-related HIT protein)	0.55888	0.0440625	1.26696	0.490616	0.0416172	-1.03825	5.59235	0.0499859	mitochondrion	steroid biosynthetic process	hydrolase activity
Q3SYE8	HMG3L_HUMAN	Putative high mobility group protein B3-like-1 (High mobility group protein 4-like)	0.521196	0.0423553	1.08854	0.518073	0.0111375	1.07501	0.0200916	0.891275	null	null	null
P17096	HMGA1_HUMAN	High mobility group protein HMG-I/HMG-Y (HMG-I(Y)) (High mobility group AT-hook protein 1) (High mobility group protein A1) (High mobility group protein R)	0.477004	0.0634215	-1.09642	0.479228	0.0228224	-1.08669	0.00326466	0.957176	cytosol	loss of chromatin silencing	transcription factor binding
Q9UGV6	HMGLX_HUMAN	Putative high mobility group protein 1-like 10 (HMG-1L10)	0.490853	0.0158973	-1.03727	0.485388	0.0152795	-1.06021	0.368586	0.557309	nucleus	DNA recombination	protein binding
Q9UK76	HN1_HUMAN	Hematological and neurological expressed 1 protein (Androgen-regulated protein 2)	0.511194	0.0362706	1.0458	0.494201	0.0270684	-1.02347	0.845834	0.379384	nucleus	null	null
O14979	HNRDL_HUMAN	Heterogeneous nuclear ribonucleoprotein D-like (hnRNP D-like) (hnRNP DL) (AU-rich element RNA-binding factor) (JKT41-binding protein) (Protein laAUF1)	0.422399	0.0211267	-1.36743	0.508012	0.0224566	1.03257	46.2614	4.73145e-05	cytoplasm	regulation of transcription	RNA binding
P31943	HNRH1_HUMAN	Heterogeneous nuclear ribonucleoprotein H (hnRNP H) [Cleaved into: Heterogeneous nuclear ribonucleoprotein H, N-terminally processed]	0.435148	0.0506514	-1.29807	0.483455	0.0351668	-1.06845	3.68239	0.0839538	nucleus	RNA splicing	protein binding
P31942	HNRH3_HUMAN	Heterogeneous nuclear ribonucleoprotein H3 (hnRNP H3) (Heterogeneous nuclear ribonucleoprotein 2H9) (hnRNP 2H9)	0.484089	0.00898006	-1.06574	0.514518	0.011693	1.05981	12.7795	0.0232748	heterogeneous nuclear ribonucleoprotein complex	RNA splicing	protein binding
P07910	HNRPC_HUMAN	Heterogeneous nuclear ribonucleoproteins C1/C2 (hnRNP C1/C2)	0.43248	0.0437999	-1.31225	0.497149	0.0263658	-1.01147	9.60069	0.0112795	nucleus	nuclear mRNA splicing, via spliceosome	protein binding
Q14103	HNRPD_HUMAN	Heterogeneous nuclear ribonucleoprotein D0 (hnRNP D0) (AU-rich element RNA-binding protein 1)	0.458277	0.0213335	-1.18209	0.504835	0.0173971	1.01953	17.1632	0.0020027	nucleus	RNA processing	RNA binding
P52597	HNRPF_HUMAN	Heterogeneous nuclear ribonucleoprotein F (hnRNP F) (Nucleolin-like protein mcs94-1) [Cleaved into: Heterogeneous nuclear ribonucleoprotein F, N-terminally processed]	0.438928	0.0294171	-1.27828	0.512501	0.013172	1.05129	31.2626	0.000230459	spliceosomal complex	regulation of RNA splicing	protein binding
P38159	HNRPG_HUMAN	Heterogeneous nuclear ribonucleoprotein G (hnRNP G) (Glycoprotein p43) (RNA-binding motif protein, X chromosome) [Cleaved into: Heterogeneous nuclear ribonucleoprotein G, N-terminally processed]	0.43602	0.033221	-1.29347	0.485541	0.018658	-1.05956	10.1353	0.00975951	spliceosomal complex	RNA splicing	protein binding
P61978	HNRPK_HUMAN	Heterogeneous nuclear ribonucleoprotein K (hnRNP K) (Transformation up-regulated nuclear protein) (TUNP)	0.419164	0.0134802	-1.3857	0.504813	0.0102119	1.01944	153.899	2.13581e-07	cytoplasm	RNA splicing	protein binding
P14866	HNRPL_HUMAN	Heterogeneous nuclear ribonucleoprotein L (hnRNP L)	0.443265	0.0282093	-1.25599	0.505331	0.00604982	1.02155	27.7686	0.000363022	heterogeneous nuclear ribonucleoprotein complex	RNA processing	protein binding
P52272	HNRPM_HUMAN	Heterogeneous nuclear ribonucleoprotein M (hnRNP M)	0.434295	0.0500603	-1.30258	0.508697	0.039564	1.0354	8.15797	0.0170673	paraspeckles	RNA splicing	protein domain specific binding
O60506	HNRPQ_HUMAN	Heterogeneous nuclear ribonucleoprotein Q (hnRNP Q) (Glycine- and tyrosine-rich RNA-binding protein) (GRY-RBP) (NS1-associated protein 1) (Synaptotagmin-binding, cytoplasmic RNA-interacting protein)	0.463549	0.0174677	-1.15727	0.507939	0.0118708	1.03227	26.5068	0.000432404	ribonucleoprotein complex	interspecies interaction between organisms	nucleotide binding
O43390	HNRPR_HUMAN	Heterogeneous nuclear ribonucleoprotein R (hnRNP R)	0.468682	0.0209099	-1.13364	0.50232	0.0276783	1.00932	5.64186	0.0389261	nucleus	mRNA processing	protein binding
Q00839	HNRPU_HUMAN	Heterogeneous nuclear ribonucleoprotein U (hnRNP U) (Scaffold attachment factor A) (SAF-A) (p120) (pp120)	0.44641	0.0152731	-1.2401	0.510611	0.0142093	1.04336	56.8296	1.97365e-05	nucleus	cell killing	nucleotide binding
P32754	HPPD_HUMAN	4-hydroxyphenylpyruvate dioxygenase (EC 1.13.11.27) (4-hydroxyphenylpyruvic acid oxidase) (4HPPD) (HPD) (HPPDase)	0.495266	0.0323622	-1.01912	0.470269	0.0594439	-1.12644	0.562598	0.477663	endoplasmic reticulum membrane	tyrosine catabolic process	4-hydroxyphenylpyruvate dioxygenase activity
P00492	HPRT_HUMAN	Hypoxanthine-guanine phosphoribosyltransferase (HGPRT) (HGPRTase) (EC 2.4.2.8)	0.560913	0.0192379	1.27746	0.496812	0.0146726	-1.01283	42.1157	6.98643e-05	cytoplasm	behavior	protein binding
Q92598	HS105_HUMAN	Heat shock protein 105 kDa (Antigen NY-CO-25) (Heat shock 110 kDa protein)	0.520523	0.0274717	1.0856	0.489863	0.0141833	-1.04139	5.90046	0.0355056	cytoplasm	response to unfolded protein	nucleotide binding
P34931	HS71L_HUMAN	Heat shock 70 kDa protein 1-like (Heat shock 70 kDa protein 1L) (Heat shock 70 kDa protein 1-Hom) (HSP70-Hom)	0.501044	0.030493	1.00419	0.472869	0.0113399	-1.11475	4.50017	0.0598862	null	response to unfolded protein	nucleotide binding
P07900	HS90A_HUMAN	Heat shock protein HSP 90-alpha (Heat shock 86 kDa) (HSP 86) (HSP86) (Renal carcinoma antigen NY-REN-38)	0.479848	0.0156689	-1.08399	0.492909	0.0119834	-1.02877	2.63031	0.135907	cytosol	cellular chaperone-mediated protein complex assembly	ATP binding
P08238	HS90B_HUMAN	Heat shock protein HSP 90-beta (HSP 90) (Heat shock 84 kDa) (HSP 84) (HSP84)	0.473726	0.0148714	-1.11092	0.500747	0.00934831	1.00299	14.1974	0.0036739	cytoplasm	protein folding	unfolded protein binding
Q9Y547	HSB11_HUMAN	Heat shock protein beta-11 (Hspb11) (Placental protein 25) (PP25)	0.228179	0.0636601	-3.38253	0.518955	0.0110863	1.07881	80.9968	0.000105283	intraflagellar transport particle B	cell adhesion	null
O75506	HSBP1_HUMAN	Heat shock factor-binding protein 1 (Nasopharyngeal carcinoma-associated antigen 13) (NPC-A-13)	0.642207	0.0198064	1.79491	0.509841	0.0268199	1.04015	83.2519	7.6311e-06	nucleus	muscle contraction	transcription corepressor activity
Q6YN16	HSDL2_HUMAN	Hydroxysteroid dehydrogenase-like protein 2 (EC 1.-.-.-)	0.417033	0.0903705	-1.39789	0.555763	0.00738907	1.25105	6.70324	0.0488924	peroxisome	oxidation reduction	sterol binding
P08107	HSP71_HUMAN	Heat shock 70 kDa protein 1A/1B (Heat shock 70 kDa protein 1/2) (HSP70-1/HSP70-2) (HSP70.1/HSP70.2)	0.507683	0.0458691	1.03121	0.467145	0.0107186	-1.14067	4.44372	0.0612465	mitochondrion	anti-apoptosis	unfolded protein binding
P34932	HSP74_HUMAN	Heat shock 70 kDa protein 4 (HSP70RY) (Heat shock 70-related protein APG-2)	0.508514	0.0135333	1.03465	0.496334	0.0113161	-1.01477	2.8604	0.121661	cytoplasm	response to heat	nucleotide binding
P17066	HSP76_HUMAN	Heat shock 70 kDa protein 6 (Heat shock 70 kDa protein B')	0.518541	0.0364734	1.07702	0.466942	0.0179057	-1.14159	9.67615	0.0110484	null	response to unfolded protein	ATP binding
P11142	HSP7C_HUMAN	Heat shock cognate 71 kDa protein (Heat shock 70 kDa protein 8)	0.467546	0.0129458	-1.13883	0.495412	0.00715493	-1.01852	21.2942	0.000958524	ribonucleoprotein complex	protein folding	protein binding
P04792	HSPB1_HUMAN	Heat shock protein beta-1 (HspB1) (28 kDa heat shock protein) (Estrogen-regulated 24 kDa protein) (Heat shock 27 kDa protein) (HSP 27) (Stress-responsive protein 27) (SRP27)	0.548108	0.0372966	1.21292	0.475365	0.0233415	-1.10365	16.4006	0.00232446	cytoskeleton	cell death	protein binding
Q7Z6Z7	HUWE1_HUMAN	E3 ubiquitin-protein ligase HUWE1 (EC 6.3.2.-) (ARF-binding protein 1) (ARF-BP1) (HECT, UBA and WWE domain-containing protein 1) (Homologous to E6AP carboxyl terminus homologous protein 9) (HectH9) (Large structure of UREB1) (LASU1) (Mcl-1 ubiquitin ligase E3) (Mule) (Upstream regulatory element-binding protein 1) (URE-B1) (URE-binding protein 1)	0.505804	0.0245111	1.02349	0.510094	0.0346062	1.04121	0.0511726	0.826708	intracellular	protein modification process	acid-amino acid ligase activity
Q9Y4L1	HYOU1_HUMAN	Hypoxia up-regulated protein 1 (150 kDa oxygen-regulated protein) (ORP-150) (170 kDa glucose-regulated protein) (GRP-170)	0.608246	0.0110103	1.55262	0.489255	0.0104865	-1.04393	367.457	3.24799e-09	endoplasmic reticulum lumen	response to stress	protein binding
P20810	ICAL_HUMAN	Calpastatin (Calpain inhibitor) (Sperm BS-17 component)	0.536637	0.0185247	1.15813	0.491883	0.023442	-1.033	13.4619	0.00432398	null	null	protein binding
O75874	IDHC_HUMAN	Isocitrate dehydrogenase [NADP] cytoplasmic (IDH) (EC 1.1.1.42) (Cytosolic NADP-isocitrate dehydrogenase) (IDP) (NADP(+)-specific ICDH) (Oxalosuccinate decarboxylase)	0.572666	0.0367578	1.34009	0.503699	0.0175889	1.01491	17.1869	0.00199362	peroxisome	oxidation reduction	oxidoreductase activity, acting on the CH-OH group of donors, NAD or NADP as acceptor
P48735	IDHP_HUMAN	Isocitrate dehydrogenase [NADP], mitochondrial (IDH) (EC 1.1.1.42) (ICD-M) (IDP) (NADP(+)-specific ICDH) (Oxalosuccinate decarboxylase)	0.740626	0.0333054	2.85544	0.471433	0.0661161	-1.12119	51.4589	0.000818896	mitochondrion	2-oxoglutarate metabolic process	magnesium ion binding
O14602	IF1AY_HUMAN	Eukaryotic translation initiation factor 1A, Y-chromosomal (eIF-1A Y isoform) (Eukaryotic translation initiation factor 4C) (eIF-4C)	0.44923	0.120359	-1.22603	0.509933	0.0469192	1.04054	1.11335	0.318856	cytoplasm	translational initiation	RNA binding
P05198	IF2A_HUMAN	Eukaryotic translation initiation factor 2 subunit 1 (Eukaryotic translation initiation factor 2 subunit alpha) (eIF-2-alpha) (eIF-2A) (eIF-2alpha)	0.497497	0.0220368	-1.01006	0.495653	0.011742	-1.01754	0.0327069	0.860098	polysome	regulation of translational initiation in response to stress	translation initiation factor activity
A6NK07	IF2BL_HUMAN	Eukaryotic translation initiation factor 2 subunit 2-like protein	0.49937	0.0197569	-1.00252	0.505271	0.0197213	1.02131	0.214369	0.655699	cytosol	translational initiation	translation initiation factor activity
P41091	IF2G_HUMAN	Eukaryotic translation initiation factor 2 subunit 3 (Eukaryotic translation initiation factor 2 subunit gamma X) (eIF-2-gamma X) (eIF-2gX)	0.444211	0.0165241	-1.25118	0.494451	0.0149867	-1.02245	30.4317	0.000255806	cytosol	translational initiation	translation factor activity, nucleic acid binding
O60841	IF2P_HUMAN	Eukaryotic translation initiation factor 5B (eIF-5B) (Translation initiation factor IF-2)	0.524838	0.028524	1.10455	0.500304	0.0136722	1.00121	3.6097	0.0866336	cytoplasm	regulation of translational initiation	translation initiation factor activity
P60842	IF4A1_HUMAN	Eukaryotic initiation factor 4A-I (eIF-4A-I) (eIF4A-I) (EC 3.6.4.13) (ATP-dependent RNA helicase eIF4A-1)	0.46661	0.0110209	-1.14312	0.498661	0.00672626	-1.00537	36.9717	0.000118724	eukaryotic translation initiation factor 4F complex	organ regeneration	mRNA binding
P38919	IF4A3_HUMAN	Eukaryotic initiation factor 4A-III (eIF-4A-III) (eIF4A-III) (EC 3.6.4.13) (ATP-dependent RNA helicase DDX48) (ATP-dependent RNA helicase eIF4A-3) (DEAD box protein 48) (Eukaryotic initiation factor 4A-like NUK-34) (Eukaryotic translation initiation factor 4A isoform 3) (Nuclear matrix protein 265) (NMP 265) (hNMP 265)	0.446724	0.0313672	-1.23852	0.517851	0.0137792	1.07405	25.8604	0.000474087	nucleus	rRNA processing	protein binding
P23588	IF4B_HUMAN	Eukaryotic translation initiation factor 4B (eIF-4B)	0.432337	0.0304426	-1.31301	0.509637	0.017443	1.03931	29.1235	0.000302868	cytosol	regulation of translational initiation	RNA binding
Q04637	IF4G1_HUMAN	Eukaryotic translation initiation factor 4 gamma 1 (eIF-4-gamma 1) (eIF-4G 1) (eIF-4G1) (p220)	0.460928	0.0207702	-1.16953	0.523708	0.0185658	1.09955	30.4702	0.000254559	cytosol	RNA metabolic process	translation factor activity, nucleic acid binding
P78344	IF4G2_HUMAN	Eukaryotic translation initiation factor 4 gamma 2 (eIF-4-gamma 2) (eIF-4G 2) (eIF4G 2) (Death-associated protein 5) (DAP-5) (p97)	0.428735	0.0186741	-1.33244	0.50519	0.0408974	1.02098	11.9277	0.00864816	cytoplasm	cell cycle arrest	translation factor activity, nucleic acid binding
Q15056	IF4H_HUMAN	Eukaryotic translation initiation factor 4H (eIF-4H) (Williams-Beuren syndrome chromosomal region 1 protein)	0.480591	0.0130355	-1.08077	0.511507	0.0142791	1.04711	15.3416	0.00288112	cytosol	interspecies interaction between organisms	RNA binding
P63241	IF5A1_HUMAN	Eukaryotic translation initiation factor 5A-1 (eIF-5A-1) (eIF-5A1) (Eukaryotic initiation factor 5A isoform 1) (eIF-5A) (Rev-binding factor) (eIF-4D)	0.469423	0.0107404	-1.13027	0.491707	0.00705819	-1.03373	18.0376	0.00169736	nucleus	positive regulation of translational elongation	protein binding
P56537	IF6_HUMAN	Eukaryotic translation initiation factor 6 (eIF-6) (B(2)GCN homolog) (B4 integrin interactor) (CAB) (p27(BBP))	0.48938	0.0304307	-1.0434	0.497241	0.0265699	-1.0111	0.227206	0.643848	nucleolus	translation	protein binding
Q14116	IL18_HUMAN	Interleukin-18 (IL-18) (Iboctadekin) (Interferon gamma-inducing factor) (IFN-gamma-inducing factor) (Interleukin-1 gamma) (IL-1 gamma)	0.632272	0.0279486	1.7194	0.497556	0.0216517	-1.00982	52.4009	0.00078527	extracellular region	angiogenesis	cytokine activity
Q12905	ILF2_HUMAN	Interleukin enhancer-binding factor 2 (Nuclear factor of activated T-cells 45 kDa)	0.435132	0.0224909	-1.29815	0.501802	0.0211083	1.00723	28.0315	0.000350303	cytoplasm	immune response	protein binding
Q12906	ILF3_HUMAN	Interleukin enhancer-binding factor 3 (Double-stranded RNA-binding protein 76) (DRBP76) (M-phase phosphoprotein 4) (MPP4) (Nuclear factor associated with dsRNA) (NFAR) (Nuclear factor of activated T-cells 90 kDa) (NF-AT-90) (Translational control protein 80) (TCP80)	0.410794	0.0139421	-1.43431	0.50675	0.0196636	1.02737	95.0799	2.00207e-06	cytoplasm	negative regulation of transcription, DNA-dependent	protein binding
P52292	IMA2_HUMAN	Importin subunit alpha-2 (Karyopherin subunit alpha-2) (RAG cohort protein 1) (SRP1-alpha)	0.498982	0.0143371	-1.00408	0.506296	0.00991187	1.0255	1.05649	0.328236	nucleus	regulation of DNA recombination	protein binding
Q14974	IMB1_HUMAN	Importin subunit beta-1 (Importin-90) (Karyopherin subunit beta-1) (Nuclear factor p97) (Pore targeting complex 97 kDa subunit) (PTAC97)	0.489932	0.0151815	-1.0411	0.502339	0.0184888	1.0094	1.61365	0.232738	nuclear pore	interspecies interaction between organisms	nuclear localization sequence binding
P12268	IMDH2_HUMAN	Inosine-5'-monophosphate dehydrogenase 2 (IMP dehydrogenase 2) (IMPD 2) (IMPDH 2) (EC 1.1.1.205) (IMPDH-II)	0.533187	0.0213481	1.14219	0.490919	0.0116246	-1.037	18.1421	0.00166473	cytosol	GMP biosynthetic process	metal ion binding
Q16891	IMMT_HUMAN	Mitochondrial inner membrane protein (Cell proliferation-inducing gene 4/52 protein) (Mitofilin) (p87/89)	0.540676	0.0553655	1.17711	0.466382	0.0748108	-1.14417	3.36645	0.0997343	membrane	biological_process	protein binding
Q27J81	INF2_HUMAN	Inverted formin-2 (HBEBP2-binding protein C)	0.6096	0.0381672	1.56148	0.520459	0.0368082	1.08533	13.6898	0.00604282	cytoplasm	actin cytoskeleton organization	actin binding
O00410	IPO5_HUMAN	Importin-5 (Imp5) (Importin subunit beta-3) (Karyopherin beta-3) (Ran-binding protein 5) (RanBP5)	0.491418	0.0312741	-1.03493	0.511827	0.0236068	1.04845	1.62776	0.23085	nuclear pore	intracellular protein transport	protein transporter activity
O95373	IPO7_HUMAN	Importin-7 (Imp7) (Ran-binding protein 7) (RanBP7)	0.499236	0.0203715	-1.00306	0.502128	0.0213886	1.00855	0.0575142	0.815313	soluble fraction	signal transduction	histone binding
Q15181	IPYR_HUMAN	Inorganic pyrophosphatase (EC 3.6.1.1) (Pyrophosphate phospho-hydrolase) (PPase)	0.490262	0.0111338	-1.03972	0.519669	0.00931894	1.0819	24.6128	0.000569079	cytoplasm	phosphate metabolic process	magnesium ion binding
P46940	IQGA1_HUMAN	Ras GTPase-activating-like protein IQGAP1 (p195)	0.517049	0.0338905	1.0706	0.513836	0.0109712	1.05692	0.0487998	0.82961	cell leading edge	signal transduction	protein binding
P05556	ITB1_HUMAN	Integrin beta-1 (Fibronectin receptor subunit beta) (VLA-4 subunit beta) (CD antigen CD29)	0.545569	0.0501987	1.20055	0.497621	0.0244549	-1.00956	3.59353	0.0998408	plasma membrane	cellular defense response	protein binding
P05783	K1C18_HUMAN	Keratin, type I cytoskeletal 18 (Cell proliferation-inducing gene 46 protein) (Cytokeratin-18) (CK-18) (Keratin-18) (K18)	0.533695	0.0401654	1.14452	0.531973	0.0350695	1.13663	0.00625955	0.9385	cytoplasm	Golgi to plasma membrane CFTR protein transport	structural molecule activity
P08729	K2C7_HUMAN	Keratin, type II cytoskeletal 7 (Cytokeratin-7) (CK-7) (Keratin-7) (K7) (Sarcolectin) (Type-II keratin Kb7)	0.529884	0.02518	1.12713	0.507439	0.0408572	1.03021	1.31225	0.278662	keratin filament	DNA replication	structural molecule activity
Q5XKE5	K2C79_HUMAN	Keratin, type II cytoskeletal 79 (Cytokeratin-79) (CK-79) (Keratin-6-like) (Keratin-6L) (Keratin-79) (K79) (Type-II keratin Kb38)	0.534196	0.0306266	1.14683	0.514239	0.0222165	1.05863	1.66925	0.225418	keratin filament	regulation of transcription, DNA-dependent	structural molecule activity
P05787	K2C8_HUMAN	Keratin, type II cytoskeletal 8 (Cytokeratin-8) (CK-8) (Keratin-8) (K8) (Type-II keratin Kb8)	0.525849	0.0249119	1.10903	0.515216	0.0337599	1.06278	0.385354	0.548638	cytoplasm	cytoskeleton organization	protein binding
Q6KB66	K2C80_HUMAN	Keratin, type II cytoskeletal 80 (Cytokeratin-80) (CK-80) (Keratin-80) (K80) (Type-II keratin Kb20)	0.536375	0.039537	1.15692	0.515683	0.0239466	1.06476	1.00198	0.346144	keratin filament	null	structural molecule activity
P08237	K6PF_HUMAN	6-phosphofructokinase, muscle type (EC 2.7.1.11) (Phosphofructo-1-kinase isozyme A) (PFK-A) (Phosphofructokinase-M) (Phosphofructokinase 1) (Phosphohexokinase)	0.556645	0.0525619	1.25553	0.533565	0.0237016	1.14392	0.961438	0.349951	cytoplasm	positive regulation of insulin secretion	kinase activity
P17858	K6PL_HUMAN	6-phosphofructokinase, liver type (EC 2.7.1.11) (Phosphofructo-1-kinase isozyme B) (PFK-B) (Phosphofructokinase 1) (Phosphohexokinase)	0.537434	0.0356593	1.16185	0.507365	0.0131013	1.0299	3.75889	0.0812441	cytosol	fructose 6-phosphate metabolic process	6-phosphofructokinase activity
Q01813	K6PP_HUMAN	6-phosphofructokinase type C (EC 2.7.1.11) (6-phosphofructokinase, platelet type) (Phosphofructo-1-kinase isozyme C) (PFK-C) (Phosphofructokinase 1) (Phosphohexokinase)	0.584287	0.0221475	1.40551	0.49621	0.024014	-1.01527	43.6148	6.0466e-05	6-phosphofructokinase complex	fructose 1,6-bisphosphate metabolic process	kinase activity
P00568	KAD1_HUMAN	Adenylate kinase isoenzyme 1 (AK 1) (EC 2.7.4.3) (ATP-AMP transphosphorylase 1) (Myokinase)	0.522138	0.0321259	1.09265	0.502292	0.0215815	1.00921	0.975292	0.368713	cytoplasm	ATP metabolic process	protein binding
P54819	KAD2_HUMAN	Adenylate kinase 2, mitochondrial (AK 2) (EC 2.7.4.3) (ATP-AMP transphosphorylase 2)	0.351415	0.0344637	-1.84564	0.455029	0.0185727	-1.19766	40.6933	0.000128387	mitochondrial intermembrane space	nucleobase, nucleoside, nucleotide and nucleic acid metabolic process	ATP binding
Q9P0J7	KCMF1_HUMAN	E3 ubiquitin-protein ligase KCMF1 (EC 6.3.2.-) (FGF-induced in gastric cancer) (Potassium channel modulatory factor) (PCMF) (ZZ-type zinc finger-containing protein 1)	0.448079	0.0159448	-1.23175	0.503224	0.0277341	1.01298	12.3206	0.00985835	intracellular	null	metal ion binding
P12277	KCRB_HUMAN	Creatine kinase B-type (EC 2.7.3.2) (B-CK) (Creatine kinase B chain)	0.354837	0.0791257	-1.8182	0.461331	0.0226281	-1.16764	10.0468	0.00999326	cytosol	cellular chloride ion homeostasis	nucleotide binding
P30085	KCY_HUMAN	UMP-CMP kinase (EC 2.7.4.14) (Cytidine monophosphate kinase) (Cytidylate kinase) (Deoxycytidylate kinase) (Uridine monophosphate kinase) (Uridine monophosphate/cytidine monophosphate kinase) (UMP/CMP kinase) (UMP/CMPK)	0.40734	0.0186526	-1.45495	0.505106	0.0243051	1.02063	61.0964	1.44216e-05	nucleus	pyrimidine ribonucleotide biosynthetic process	phosphotransferase activity, phosphate group as acceptor
Q07666	KHDR1_HUMAN	KH domain-containing, RNA-binding, signal transduction-associated protein 1 (GAP-associated tyrosine phosphoprotein p62) (Src-associated in mitosis 68 kDa protein) (Sam68) (p21 Ras GTPase-activating protein-associated p62) (p68)	0.402128	0.0193961	-1.48677	0.494825	0.0125873	-1.02092	96.4303	1.87721e-06	membrane	regulation of RNA export from nucleus	DNA binding
P46013	KI67_HUMAN	Antigen KI-67	0.445954	0.0286989	-1.24238	0.531043	0.0142481	1.13239	36.0463	0.000201545	chromosome, centromeric region	cell proliferation	protein binding
P33176	KINH_HUMAN	Kinesin-1 heavy chain (Conventional kinesin heavy chain) (Ubiquitous kinesin heavy chain) (UKHC)	0.534912	0.048944	1.15013	0.502435	0.0279653	1.00979	1.82506	0.213676	microtubule	microtubule-based movement	nucleotide binding
P14618	KPYM_HUMAN	Pyruvate kinase isozymes M1/M2 (EC 2.7.1.40) (Cytosolic thyroid hormone-binding protein) (CTHBP) (Opa-interacting protein 3) (OIP-3) (Pyruvate kinase 2/3) (Pyruvate kinase muscle isozyme) (Thyroid hormone-binding protein 1) (THBP1) (Tumor M2-PK) (p58)	0.577234	0.0274451	1.36537	0.486526	0.00737634	-1.05539	61.126	1.43913e-05	cytoplasm	programmed cell death	potassium ion binding
Q9NSB2	KRT84_HUMAN	Keratin, type II cuticular Hb4 (Keratin-84) (K84) (Type II hair keratin Hb4) (Type-II keratin Kb24)	0.523771	0.0199158	1.09983	0.518407	0.02854	1.07644	0.142549	0.71365	keratin filament	regulation of keratinocyte differentiation	structural constituent of epidermis
Q86UP2	KTN1_HUMAN	Kinectin (CG-1 antigen) (Kinesin receptor)	0.5241	0.0340306	1.10128	0.481496	0.0111994	-1.07686	8.48493	0.0154879	endoplasmic reticulum	microtubule-based movement	molecular_function
Q16719	KYNU_HUMAN	Kynureninase (EC 3.7.1.3) (L-kynurenine hydrolase)	0.672711	0.0287108	2.0554	0.520608	0.0417661	1.08597	45.033	0.000151038	cytoplasm	NAD biosynthetic process	kynureninase activity
P05455	LA_HUMAN	Lupus La protein (La autoantigen) (La ribonucleoprotein) (Sjoegren syndrome type B antigen) (SS-B)	0.531082	0.0197647	1.13257	0.483476	0.0167482	-1.06836	20.2608	0.00114098	nucleus	RNA processing	protein binding
P42166	LAP2A_HUMAN	Lamina-associated polypeptide 2, isoform alpha (Thymopoietin isoform alpha) (TP alpha) (Thymopoietin-related peptide isoform alpha) (TPRP isoform alpha) [Cleaved into: Thymopoietin (TP) (Splenin); Thymopentin (TP5)]	0.478574	0.0224929	-1.08954	0.505543	0.0195643	1.02242	4.91046	0.0510431	nuclear envelope	regulation of transcription	lamin binding
Q14847	LASP1_HUMAN	LIM and SH3 domain protein 1 (LASP-1) (Metastatic lymph node gene 50 protein) (MLN 50)	0.581362	0.0241717	1.3887	0.478604	0.0278117	-1.08941	41.7726	0.000116337	cortical actin cytoskeleton	ion transport	protein binding
Q01650	LAT1_HUMAN	Large neutral amino acids transporter small subunit 1 (4F2 light chain) (4F2 LC) (4F2LC) (CD98 light chain) (Integral membrane protein E16) (L-type amino acid transporter 1) (hLAT1) (Solute carrier family 7 member 5) (y+ system cationic amino acid transporter)	0.549154	0.0306703	1.21805	0.49261	0.0232255	-1.03	12.9609	0.00484685	cytoplasm	cell differentiation	peptide antigen binding
O95232	LC7L3_HUMAN	Luc7-like protein 3 (Cisplatin resistance-associated-overexpressed protein) (Luc7A) (Okadaic acid-inducible phosphoprotein OA48-18) (cAMP regulatory element-associated protein 1) (CRE-associated protein 1) (CREAP-1)	0.431535	0.053132	-1.31731	0.481352	0.0397519	-1.07748	1.69085	0.26335	nuclear speck	RNA splicing	mRNA binding
Q9BYZ2	LDH6B_HUMAN	L-lactate dehydrogenase A-like 6B (EC 1.1.1.27)	0.559202	0.041679	1.26862	0.538679	0.00820795	1.16769	1.40048	0.264013	cytoplasm	glycolysis	oxidoreductase activity
P00338	LDHA_HUMAN	L-lactate dehydrogenase A chain (LDH-A) (EC 1.1.1.27) (Cell proliferation-inducing gene 19 protein) (LDH muscle subunit) (LDH-M) (Renal carcinoma antigen NY-REN-59)	0.568516	0.0205027	1.31758	0.517032	0.0156022	1.07053	23.9588	0.000627981	flagellum	glycolysis	protein binding
P07195	LDHB_HUMAN	L-lactate dehydrogenase B chain (LDH-B) (EC 1.1.1.27) (LDH heart subunit) (LDH-H) (Renal carcinoma antigen NY-REN-46)	0.563457	0.0180146	1.29072	0.488835	0.013634	-1.04568	65.4574	1.06678e-05	cytoplasm	glycolysis	identical protein binding
P09382	LEG1_HUMAN	Galectin-1 (Gal-1) (14 kDa laminin-binding protein) (HLBP14) (14 kDa lectin) (Beta-galactoside-binding lectin L-14-I) (Galaptin) (HBL) (HPL) (Lactose-binding lectin 1) (Lectin galactoside-binding soluble 1) (Putative MAPK-activating protein PM12) (S-Lac lectin 1)	0.645864	0.0441264	1.82378	0.481689	0.0322104	-1.07603	54.1845	2.42243e-05	intracellular	regulation of apoptosis	protein homodimerization activity
P17931	LEG3_HUMAN	Galectin-3 (Gal-3) (35 kDa lectin) (Carbohydrate-binding protein 35) (CBP 35) (Galactose-specific lectin 3) (Galactoside-binding protein) (GALBP) (IgE-binding protein) (L-31) (Laminin-binding protein) (Lectin L-29) (Mac-2 antigen)	0.508957	0.0214086	1.03648	0.487896	0.0274732	-1.04962	1.19525	0.324125	nucleus	skeletal system development	protein binding
Q04760	LGUL_HUMAN	Lactoylglutathione lyase (EC 4.4.1.5) (Aldoketomutase) (Glyoxalase I) (Glx I) (Ketone-aldehyde mutase) (Methylglyoxalase) (S-D-lactoylglutathione methylglyoxal lyase)	0.475809	0.0204674	-1.10169	0.515889	0.0254907	1.06564	9.01911	0.0132713	soluble fraction	anti-apoptosis	lyase activity
Q9UHB6	LIMA1_HUMAN	LIM domain and actin-binding protein 1 (Epithelial protein lost in neoplasm)	0.485124	0.0520672	-1.06133	0.520369	0.0241224	1.08494	1.53485	0.255314	stress fiber	actin filament bundle assembly	metal ion binding
P09960	LKHA4_HUMAN	Leukotriene A-4 hydrolase (LTA-4 hydrolase) (EC 3.3.2.6) (Leukotriene A(4) hydrolase)	0.503937	0.0375922	1.01587	0.490481	0.0212869	-1.03881	0.500579	0.497157	cytoplasm	proteolysis	peptidase activity
P02545	LMNA_HUMAN	Prelamin-A/C [Cleaved into: Lamin-A/C (70 kDa lamin) (Renal carcinoma antigen NY-REN-32)]	0.495014	0.0245573	-1.02015	0.487787	0.0180285	-1.05007	0.337589	0.574085	perinuclear region of cytoplasm	muscle organ development	protein binding
P20700	LMNB1_HUMAN	Lamin-B1	0.445471	0.0433823	-1.24482	0.50256	0.0142668	1.01029	9.37646	0.0120014	nuclear envelope	null	structural molecule activity
P36776	LONM_HUMAN	Lon protease homolog, mitochondrial (EC 3.4.21.-) (LONHs) (Lon protease-like protein) (LONP) (Mitochondrial ATP-dependent protease Lon) (Serine protease 15)	0.451129	0.0376919	-1.21666	0.502594	0.022821	1.01043	8.18554	0.0169267	mitochondrion	cellular response to oxidative stress	protein binding
P42704	LPPRC_HUMAN	Leucine-rich PPR motif-containing protein, mitochondrial (130 kDa leucine-rich protein) (LRP 130) (GP130)	0.501683	0.0157609	1.00676	0.503802	0.00892165	1.01533	0.0821434	0.780264	nucleus	transport	protein binding
Q9Y333	LSM2_HUMAN	U6 snRNA-associated Sm-like protein LSm2 (Protein G7b) (Small nuclear ribonuclear protein D homolog) (snRNP core Sm-like protein Sm-x5)	0.489135	0.0247912	-1.04442	0.519496	0.0340927	1.08115	2.07503	0.1998	nucleus	nuclear mRNA splicing, via spliceosome	protein binding
Q9UNF1	MAGD2_HUMAN	Melanoma-associated antigen D2 (11B6) (Breast cancer-associated gene 1 protein) (BCG-1) (Hepatocellular carcinoma-associated protein JCL-1) (MAGE-D2 antigen)	0.566818	0.0313031	1.3085	0.524457	0.0322965	1.10286	5.32211	0.0437324	null	null	null
P48163	MAOX_HUMAN	NADP-dependent malic enzyme (NADP-ME) (EC 1.1.1.40) (Malic enzyme 1)	0.570245	0.0363357	1.32691	0.485007	0.0238077	-1.06182	16.188	0.00503762	cytosol	response to hormone stimulus	malic enzyme activity
P27816	MAP4_HUMAN	Microtubule-associated protein 4 (MAP-4)	0.489872	0.0150181	-1.04135	0.49935	0.0186642	-1.00261	0.93904	0.355378	microtubule associated complex	negative regulation of microtubule depolymerization	protein binding
P29966	MARCS_HUMAN	Myristoylated alanine-rich C-kinase substrate (MARCKS) (Protein kinase C substrate, 80 kDa protein, light chain) (80K-L protein) (PKCSL)	0.51462	0.0251893	1.06024	0.486817	0.0162053	-1.05416	5.17007	0.0462724	actin cytoskeleton	null	calmodulin binding
Q15691	MARE1_HUMAN	Microtubule-associated protein RP/EB family member 1 (APC-binding protein EB1) (End-binding protein 1) (EB1)	0.54905	0.0221041	1.21754	0.516091	0.0328052	1.0665	2.31374	0.179053	cytosol	negative regulation of microtubule polymerization	protein binding
P43243	MATR3_HUMAN	Matrin-3	0.458798	0.0323251	-1.17961	0.518298	0.0374235	1.07597	8.68604	0.0146043	nucleus	null	RNA binding
Q9BQG0	MBB1A_HUMAN	Myb-binding protein 1A	0.467979	0.0338548	-1.13685	0.484054	0.0274821	-1.06589	0.815403	0.387762	NLS-dependent protein nuclear import complex	nucleocytoplasmic transport	protein binding
P49736	MCM2_HUMAN	DNA replication licensing factor MCM2 (Minichromosome maintenance protein 2 homolog) (Nuclear protein BM28)	0.50034	0.042057	1.00136	0.536866	0.0418275	1.1592	2.27519	0.162385	nucleoplasm	DNA unwinding involved in replication	protein binding
P25205	MCM3_HUMAN	DNA replication licensing factor MCM3 (DNA polymerase alpha holoenzyme-associated protein P1) (P1-MCM3) (RLF subunit beta) (p102)	0.495024	0.0187079	-1.0201	0.49148	0.0236384	-1.03467	0.0829292	0.779247	cytoplasm	cell cycle	nucleoside-triphosphatase activity
P33991	MCM4_HUMAN	DNA replication licensing factor MCM4 (CDC21 homolog) (P1-CDC21)	0.483335	0.0200746	-1.06896	0.508686	0.0426127	1.03536	1.44832	0.263198	nucleoplasm	DNA replication	protein binding
P33992	MCM5_HUMAN	DNA replication licensing factor MCM5 (CDC46 homolog) (P1-CDC46)	0.476691	0.0144647	-1.0978	0.478622	0.0554692	-1.08933	0.00448265	0.948492	nucleoplasm	DNA replication	protein binding
Q14566	MCM6_HUMAN	DNA replication licensing factor MCM6 (p105MCM)	0.511545	0.0433966	1.04727	0.492931	0.0263671	-1.02868	0.806305	0.390322	nucleoplasm	cell cycle	ATP binding
P33993	MCM7_HUMAN	DNA replication licensing factor MCM7 (CDC47 homolog) (P1.1-MCM3)	0.459215	0.0339128	-1.17763	0.49696	0.0131421	-1.01224	5.35167	0.0539187	chromatin	DNA-dependent DNA replication initiation	protein binding
P40925	MDHC_HUMAN	Malate dehydrogenase, cytoplasmic (EC 1.1.1.37) (Cytosolic malate dehydrogenase)	0.557326	0.0229455	1.259	0.499532	0.0193361	-1.00188	22.2583	0.000819082	soluble fraction	tricarboxylic acid cycle	L-malate dehydrogenase activity
P40926	MDHM_HUMAN	Malate dehydrogenase, mitochondrial (EC 1.1.1.37)	0.561721	0.0167706	1.28165	0.494846	0.00938274	-1.02083	72.6633	6.72463e-06	mitochondrion	oxidation reduction	malate dehydrogenase (NADP+) activity
P31153	METK2_HUMAN	S-adenosylmethionine synthase isoform type-2 (AdoMet synthase 2) (EC 2.5.1.6) (Methionine adenosyltransferase 2) (MAT 2) (Methionine adenosyltransferase II) (MAT-II)	0.454662	0.0114356	-1.19944	0.497173	0.0212529	-1.01137	15.9475	0.0031414	null	circadian rhythm	nucleotide binding
Q96A72	MGN2_HUMAN	Protein mago nashi homolog 2	0.428643	0.0270508	-1.33295	0.524013	0.015902	1.1009	35.0844	0.00195554	nucleus	mRNA transport	RNA binding
A8MXB0	MGN3_HUMAN	Putative protein mago nashi homolog 3	0.525422	0.0210311	1.10714	0.508723	0.0547237	1.03551	0.326701	0.592343	nucleus	null	null
O14950	ML12B_HUMAN	Myosin regulatory light chain 12B (MLC-2A) (MLC-2) (Myosin regulatory light chain 2-B, smooth muscle isoform) (Myosin regulatory light chain 20 kDa) (MLC20) (Myosin regulatory light chain MRLC2) (SHUJUN-1)	0.545646	0.0517635	1.20093	0.500002	0.0252825	1.00001	3.20523	0.107018	myosin complex	muscle contraction	calcium ion binding
P26038	MOES_HUMAN	Moesin (Membrane-organizing extension spike protein)	0.584667	0.0201357	1.40771	0.489134	0.00774842	-1.04443	117.64	7.51353e-07	cytoskeleton	cellular component movement	protein binding
O15427	MOT4_HUMAN	Monocarboxylate transporter 4 (MCT 4) (Monocarboxylate transporter 3) (MCT 3) (Solute carrier family 16 member 3)	0.410086	0.0121465	-1.43851	0.484159	0.0295315	-1.06544	16.3144	0.00680962	plasma membrane	monocarboxylic acid transport	monocarboxylic acid transmembrane transporter activity
Q00325	MPCP_HUMAN	Phosphate carrier protein, mitochondrial (Phosphate transport protein) (PTP) (Solute carrier family 25 member 3)	0.541528	0.0229173	1.18116	0.5034	0.0130406	1.01369	10.0244	0.0157926	mitochondrion	transmembrane transport	binding
P49006	MRP_HUMAN	MARCKS-related protein (MARCKS-like protein 1) (Macrophage myristoylated alanine-rich C kinase substrate) (Mac-MARCKS) (MacMARCKS)	0.5012	0.0448219	1.00481	0.493322	0.00987888	-1.02707	0.11526	0.742974	plasma membrane	positive regulation of cell proliferation	calmodulin binding
P43246	MSH2_HUMAN	DNA mismatch repair protein Msh2 (hMSH2) (MutS protein homolog 2)	0.491373	0.0216712	-1.03512	0.483165	0.0481416	-1.06969	0.0981276	0.763216	MutSbeta complex	mismatch repair	protein binding
O15457	MSH4_HUMAN	MutS protein homolog 4 (hMSH4)	0.517828	0.0447279	1.07395	0.505523	0.00538971	1.02234	0.211326	0.661917	nucleus	mismatch repair	mismatched DNA binding
P52701	MSH6_HUMAN	DNA mismatch repair protein Msh6 (hMSH6) (G/T mismatch-binding protein) (GTBP) (GTMBP) (MutS-alpha 160 kDa subunit) (p160)	0.531122	0.0299216	1.13275	0.486393	0.0268514	-1.05595	5.58745	0.0500622	MutSalpha complex	DNA damage response, signal transduction resulting in induction of apoptosis	protein binding
Q9P289	MST4_HUMAN	Serine/threonine-protein kinase MST4 (EC 2.7.11.1) (Mammalian STE20-like protein kinase 4) (MST-4) (Mst3 and SOK1-related kinase) (STE20-like kinase MST4) (Serine/threonine-protein kinase MASK)	0.472886	0.0259791	-1.11467	0.516835	0.0239997	1.06969	8.49697	0.0171722	Golgi apparatus	protein amino acid phosphorylation	magnesium ion binding
Q8N339	MT1M_HUMAN	Metallothionein-1M (MT-1M) (Metallothionein-IM) (MT-IM)	0.531024	0.0581737	1.13231	0.497892	0.0364205	-1.00847	1.39824	0.264371	null	null	metal ion binding
Q13126	MTAP_HUMAN	S-methyl-5'-thioadenosine phosphorylase (EC 2.4.2.28) (5'-methylthioadenosine phosphorylase) (MTA phosphorylase) (MTAPase)	0.523782	0.0142328	1.09988	0.53775	0.0559835	1.16333	0.17543	0.696843	cytoplasm	nucleobase, nucleoside, nucleotide and nucleic acid metabolic process	S-methyl-5-thioadenosine phosphorylase activity
P58546	MTPN_HUMAN	Myotrophin (Protein V-1)	0.582532	0.0251522	1.39539	0.485406	0.0287582	-1.06013	32.3132	0.000462597	axon	skeletal muscle tissue regeneration	protein binding
P35579	MYH9_HUMAN	Myosin-9 (Cellular myosin heavy chain, type A) (Myosin heavy chain 9) (Myosin heavy chain, non-muscle IIa) (Non-muscle myosin heavy chain A) (NMMHC-A) (Non-muscle myosin heavy chain IIa) (NMMHC II-a) (NMMHC-IIA)	0.551609	0.0272034	1.2302	0.492083	0.0147124	-1.03218	22.2272	0.000823179	cytoplasm	platelet formation	ATPase activity
O00159	MYO1C_HUMAN	Myosin-Ic (Myosin I beta) (MMI-beta) (MMIb)	0.50077	0.0399229	1.00308	0.530317	0.0133069	1.12909	1.97191	0.209836	stereocilium membrane	transmembrane transport	ATP binding
Q9NZM1	MYOF_HUMAN	Myoferlin (Fer-1-like protein 3)	0.507444	0.0531107	1.03023	0.478782	0.0258654	-1.08863	0.961566	0.35946	caveola	blood circulation	protein binding
O95777	NAA38_HUMAN	N-alpha-acetyltransferase 38, NatC auxiliary subunit (U6 snRNA-associated Sm-like protein LSm8)	0.485389	0.033214	-1.0602	0.518177	0.027582	1.07545	2.49789	0.158011	nucleus	RNA splicing	RNA binding
Q13765	NACA_HUMAN	Nascent polypeptide-associated complex subunit alpha (NAC-alpha) (Alpha-NAC) (allergen Hom s 2)	0.429877	0.0248779	-1.32625	0.496007	0.0163846	-1.0161	29.5697	0.000285732	nascent polypeptide-associated complex	transcription	DNA binding
P43490	NAMPT_HUMAN	Nicotinamide phosphoribosyltransferase (NAmPRTase) (Nampt) (EC 2.4.2.12) (Pre-B-cell colony-enhancing factor 1) (Pre-B cell-enhancing factor) (Visfatin)	0.646885	0.0146259	1.83194	0.506701	0.0275942	1.02717	103.447	3.10698e-06	cytoplasm	positive regulation of cell proliferation	cytokine activity
P49321	NASP_HUMAN	Nuclear autoantigenic sperm protein (NASP)	0.424622	0.0236445	-1.35504	0.499357	0.00881669	-1.00258	52.6258	2.74441e-05	nucleus	cell cycle	protein binding
Q9H0A0	NAT10_HUMAN	N-acetyltransferase 10 (EC 2.3.1.-)	0.437544	0.025545	-1.28548	0.501743	0.0198078	1.007	23.6661	0.000656703	nucleolus	metabolic process	ATP binding
P00387	NB5R3_HUMAN	NADH-cytochrome b5 reductase 3 (B5R) (Cytochrome b5 reductase) (EC 1.6.2.2) (Diaphorase-1) [Cleaved into: NADH-cytochrome b5 reductase 3 membrane-bound form; NADH-cytochrome b5 reductase 3 soluble form]	0.561111	0.0438998	1.27848	0.493489	0.0185178	-1.02639	6.06026	0.0571051	mitochondrion	cholesterol biosynthetic process	oxidoreductase activity
Q14919	NC2A_HUMAN	Dr1-associated corepressor (Dr1-associated protein 1) (Negative co-factor 2-alpha) (NC2-alpha)	0.343518	0.0459587	-1.91106	0.482341	0.0168781	-1.07322	24.1194	0.00797987	nucleus	negative regulation of transcription from RNA polymerase II promoter	DNA binding
P16435	NCPR_HUMAN	NADPH--cytochrome P450 reductase (CPR) (P450R) (EC 1.6.2.4)	0.51156	0.0349609	1.04734	0.510361	0.0354055	1.04232	0.00348632	0.954079	endoplasmic reticulum membrane	cellular metabolic process	NADPH-hemoprotein reductase activity
P15531	NDKA_HUMAN	Nucleoside diphosphate kinase A (NDK A) (NDP kinase A) (EC 2.7.4.6) (Granzyme A-activated DNase) (GAAD) (Metastasis inhibition factor nm23) (Tumor metastatic process-associated protein) (nm23-H1)	0.535452	0.029289	1.15263	0.474145	0.0078609	-1.10906	24.5219	0.000576856	cytoplasm	positive regulation of DNA binding	protein binding
P22392	NDKB_HUMAN	Nucleoside diphosphate kinase B (NDK B) (NDP kinase B) (EC 2.7.4.6) (C-myc purine-binding transcription factor PUF) (nm23-H2)	0.558987	0.0225686	1.26751	0.48479	0.0128304	-1.06275	49.011	3.71208e-05	ruffle	cell adhesion	protein binding
Q16718	NDUA5_HUMAN	NADH dehydrogenase [ubiquinone] 1 alpha subcomplex subunit 5 (Complex I subunit B13) (Complex I-13kD-B) (CI-13kD-B) (NADH-ubiquinone oxidoreductase 13 kDa-B subunit)	0.485776	0.0310166	-1.05856	0.521654	0.0264639	1.09054	4.29883	0.0679928	respiratory chain	transport	NADH dehydrogenase (ubiquinone) activity
Q0ZGT2	NEXN_HUMAN	Nexilin (F-actin-binding protein) (Nelin)	0.552423	0.0592219	1.23425	0.525016	0.0609483	1.10534	0.35456	0.577469	cytoplasm	regulation of cell migration	actin filament binding
P55769	NH2L1_HUMAN	NHP2-like protein 1 (High mobility group-like nuclear protein 2 homolog 1) (OTK27) (SNU13 homolog) (hSNU13) (U4/U6.U5 tri-snRNP 15.5 kDa protein)	0.380311	0.0474983	-1.62943	0.498028	0.0132681	-1.00792	23.5654	0.0046558	nucleus	RNA splicing	RNA binding
O14745	NHRF1_HUMAN	Na(+)/H(+) exchange regulatory cofactor NHE-RF1 (NHERF-1) (Ezrin-radixin-moesin-binding phosphoprotein 50) (EBP50) (Regulatory cofactor of Na(+)/H(+) exchanger) (Sodium-hydrogen exchanger regulatory factor 1) (Solute carrier family 9 isoform A3 regulatory factor 1)	0.392063	0.0522993	-1.55061	0.466166	0.0244162	-1.14516	9.89002	0.010424	plasma membrane	Wnt receptor signaling pathway	protein binding
Q96TA1	NIBL1_HUMAN	Niban-like protein 1 (Meg-3) (Protein FAM129B)	0.427342	0.0290064	-1.34005	0.49661	0.0510578	-1.01365	5.921	0.0409901	null	null	protein binding
P40261	NNMT_HUMAN	Nicotinamide N-methyltransferase (EC 2.1.1.1)	0.653021	0.060135	1.88202	0.526303	0.0547858	1.11106	7.27924	0.0542062	cytoplasm	null	transferase activity
Q15233	NONO_HUMAN	Non-POU domain-containing octamer-binding protein (NonO protein) (54 kDa nuclear RNA- and DNA-binding protein) (55 kDa nuclear protein) (DNA-binding p52/p100 complex, 52 kDa subunit) (NMT55) (p54(nrb)) (p54nrb)	0.456319	0.0108261	-1.19145	0.504999	0.00994847	1.0202	65.771	1.04461e-05	nuclear matrix	DNA repair	protein binding
P46087	NOP2_HUMAN	Putative ribosomal RNA methyltransferase NOP2 (EC 2.1.1.-) (Nucleolar protein 1) (Nucleolar protein 2 homolog) (Proliferating-cell nucleolar antigen p120) (Proliferation-associated nucleolar protein p120)	0.427905	0.0254993	-1.33697	0.501342	0.0181599	1.00538	33.0183	0.000186144	nucleolus	rRNA processing	protein binding
Q9Y2X3	NOP58_HUMAN	Nucleolar protein 58 (Nucleolar protein 5)	0.43666	0.0993278	-1.29011	0.474956	0.0495572	-1.10546	0.714161	0.417826	box C/D snoRNP complex	snRNP protein import into nucleus	snoRNA binding
P55209	NP1L1_HUMAN	Nucleosome assembly protein 1-like 1 (NAP-1-related protein) (hNRP)	0.490294	0.0173298	-1.03959	0.501048	0.022665	1.0042	0.852329	0.377632	nucleus	positive regulation of cell proliferation	protein binding
Q99733	NP1L4_HUMAN	Nucleosome assembly protein 1-like 4 (Nucleosome assembly protein 2) (NAP-2)	0.546826	0.0304847	1.20666	0.486853	0.0335031	-1.05401	10.5183	0.00882154	cytoplasm	nucleosome assembly	unfolded protein binding
P06748	NPM_HUMAN	Nucleophosmin (NPM) (Nucleolar phosphoprotein B23) (Nucleolar protein NO38) (Numatrin)	0.445109	0.0086035	-1.24664	0.500574	0.0506185	1.0023	7.0018	0.0244767	nucleoplasm	nucleosome assembly	protein binding
P15559	NQO1_HUMAN	NAD(P)H dehydrogenase [quinone] 1 (EC 1.6.5.2) (Azoreductase) (DT-diaphorase) (DTD) (Menadione reductase) (NAD(P)H:quinone oxidoreductase 1) (Phylloquinone reductase) (Quinone reductase 1) (QR1)	0.7427	0.0410106	2.88651	0.522178	0.0157386	1.09283	149.842	6.49894e-07	cytoplasm	response to oxidative stress	electron carrier activity
Q08J23	NSUN2_HUMAN	tRNA (cytosine-5-)-methyltransferase NSUN2 (EC 2.1.1.29) (NOL1/NOP2/Sun domain family member 2) (Substrate of AIM1/Aurora kinase B) (tRNA (cytosine-5-)-methyltransferase) (tRNA methyltransferase 4 homolog) (hTrm4)	0.459773	0.016506	-1.17499	0.509904	0.0187972	1.04042	24.0958	0.000615061	cytoplasm	tRNA methylation	tRNA binding
Q5TFE4	NT5D1_HUMAN	5'-nucleotidase domain-containing protein 1	0.579436	0.0327422	1.37776	0.533401	0.0160085	1.14317	4.96602	0.067409	null	null	metal ion binding
O75694	NU155_HUMAN	Nuclear pore complex protein Nup155 (155 kDa nucleoporin) (Nucleoporin Nup155)	0.494859	0.0590869	-1.02078	0.540954	0.0248446	1.17843	2.11285	0.184142	membrane	nucleocytoplasmic transport	protein binding
P19338	NUCL_HUMAN	Nucleolin (Protein C23)	0.43029	0.0286468	-1.32401	0.483743	0.0176508	-1.06721	15.1415	0.00300364	ribonucleoprotein complex	angiogenesis	protein C-terminus binding
Q9Y266	NUDC_HUMAN	Nuclear migration protein nudC (Nuclear distribution protein C homolog)	0.497433	0.0279338	-1.01032	0.499668	0.0175141	-1.00133	0.0275573	0.871462	cytoplasm	cell cycle	protein binding
Q9UKK9	NUDT5_HUMAN	ADP-sugar pyrophosphatase (EC 3.6.1.-) (EC 3.6.1.13) (Nucleoside diphosphate-linked moiety X motif 5) (Nudix motif 5) (YSA1H)	0.586565	0.0573757	1.41876	0.492116	0.0147278	-1.03204	15.2538	0.00293411	intracellular	ribonucleoside diphosphate catabolic process	ADP-sugar diphosphatase activity
P37198	NUP62_HUMAN	Nuclear pore glycoprotein p62 (62 kDa nucleoporin) (Nucleoporin Nup62)	0.47696	0.0328986	-1.09661	0.503348	0.0174686	1.01348	2.4244	0.163415	nuclear envelope	cell surface receptor linked signaling pathway	protein binding
Q8N1F7	NUP93_HUMAN	Nuclear pore complex protein Nup93 (93 kDa nucleoporin) (Nucleoporin Nup93)	0.480936	0.0431871	-1.07928	0.535283	0.0129511	1.15185	7.54996	0.0333925	nucleus	protein transport	protein binding
Q9NTK5	OLA1_HUMAN	Obg-like ATPase 1 (EC 3.6.3.-) (GTP-binding protein 9)	0.557609	0.0205527	1.26044	0.488629	0.017116	-1.04654	39.9076	8.71202e-05	intracellular	ATP catabolic process	protein binding
P39656	OST48_HUMAN	Dolichyl-diphosphooligosaccharide--protein glycosyltransferase 48 kDa subunit (DDOST 48 kDa subunit) (Oligosaccharyl transferase 48 kDa subunit) (EC 2.4.1.119)	0.621734	0.0138571	1.64364	0.507268	0.0295109	1.0295	37.4765	0.00168703	integral to membrane	protein amino acid terminal N-glycosylation	protein binding
Q15070	OXA1L_HUMAN	Mitochondrial inner membrane protein OXA1L (Hsa) (OXA1Hs) (Oxidase assembly 1-like protein) (OXA1-like protein)	0.354782	0.0159698	-1.81863	0.479146	0.0383661	-1.08705	26.8671	0.00659112	integral to mitochondrial membrane	negative regulation of oxidoreductase activity	molecular_function
P32322	P5CR1_HUMAN	Pyrroline-5-carboxylate reductase 1, mitochondrial (P5C reductase 1) (P5CR 1) (EC 1.5.1.2)	0.494795	0.0571623	-1.02104	0.547004	0.017717	1.20752	3.02608	0.125489	mitochondrion	cellular amino acid biosynthetic process	oxidoreductase activity
P54886	P5CS_HUMAN	Delta-1-pyrroline-5-carboxylate synthase (P5CS) (Aldehyde dehydrogenase family 18 member A1) [Includes: Glutamate 5-kinase (GK) (EC 2.7.2.11) (Gamma-glutamyl kinase); Gamma-glutamyl phosphate reductase (GPR) (EC 1.2.1.41) (Glutamate-5-semialdehyde dehydrogenase) (Glutamyl-gamma-semialdehyde dehydrogenase)]	0.543008	0.0375941	1.18822	0.486403	0.026444	-1.05591	9.10012	0.0129697	cytoplasm	proline biosynthetic process	ATP binding
Q9UQ80	PA2G4_HUMAN	Proliferation-associated protein 2G4 (Cell cycle protein p38-2G4 homolog) (hG4-1) (ErbB3-binding protein 1)	0.435024	0.0119471	-1.29872	0.495145	0.0117805	-1.01961	77.039	5.18128e-06	ribonucleoprotein complex	negative regulation of transcription, DNA-dependent	DNA binding
P11940	PABP1_HUMAN	Polyadenylate-binding protein 1 (PABP-1) (Poly(A)-binding protein 1)	0.471221	0.0213962	-1.12215	0.495389	0.00763601	-1.01862	6.79051	0.0262265	spliceosomal complex	mRNA polyadenylation	protein binding
Q13310	PABP4_HUMAN	Polyadenylate-binding protein 4 (PABP-4) (Poly(A)-binding protein 4) (Activated-platelet protein 1) (APP-1) (Inducible poly(A)-binding protein) (iPABP)	0.432521	0.0119819	-1.31202	0.501142	0.0119239	1.00458	56.4449	0.000660916	ribonucleoprotein complex	blood coagulation	RNA binding
Q9H074	PAIP1_HUMAN	Polyadenylate-binding protein-interacting protein 1 (PABP-interacting protein 1) (PAIP-1) (Poly(A)-binding protein-interacting protein 1)	0.514451	0.0171395	1.05953	0.494781	0.00799082	-1.02109	4.25665	0.0940536	cytoplasm	translational initiation	translation activator activity
Q8NC51	PAIRB_HUMAN	Plasminogen activator inhibitor 1 RNA-binding protein (PAI1 RNA-binding protein 1) (PAI-RBP1) (SERPINE1 mRNA-binding protein 1)	0.304182	0.0429568	-2.28751	0.505852	0.0181539	1.02369	112.203	9.35508e-07	perinuclear region of cytoplasm	regulation of anti-apoptosis	RNA binding
O95340	PAPS2_HUMAN	Bifunctional 3'-phosphoadenosine 5'-phosphosulfate synthase 2 (PAPS synthase 2) (PAPSS 2) (Sulfurylase kinase 2) (SK 2) (SK2) [Includes: Sulfate adenylyltransferase (EC 2.7.7.4) (ATP-sulfurylase) (Sulfate adenylate transferase) (SAT); Adenylyl-sulfate kinase (EC 2.7.1.25) (3'-phosphoadenosine-5'-phosphosulfate synthase) (APS kinase) (Adenosine-5'-phosphosulfate 3'-phosphotransferase) (Adenylylsul…	0.541107	0.0150093	1.17916	0.543862	0.0424317	1.19232	0.01521	0.906651	null	sulfate assimilation	protein binding
Q99497	PARK7_HUMAN	Protein DJ-1 (Oncogene DJ1) (Parkinson disease protein 7)	0.576097	0.0172473	1.35903	0.499006	0.0172259	-1.00398	60.0092	1.55929e-05	cytoplasm	negative regulation of protein binding	protein binding
P09874	PARP1_HUMAN	Poly [ADP-ribose] polymerase 1 (PARP-1) (EC 2.4.2.30) (NAD(+) ADP-ribosyltransferase 1) (ADPRT 1) (Poly[ADP-ribose] synthase 1)	0.514602	0.0221919	1.06017	0.50129	0.0212927	1.00517	1.12419	0.313956	intracellular	regulation of growth rate	protein binding
Q15365	PCBP1_HUMAN	Poly(rC)-binding protein 1 (Alpha-CP1) (Heterogeneous nuclear ribonucleoprotein E1) (hnRNP E1) (Nucleic acid-binding protein SUB2.3)	0.472555	0.0419834	-1.11615	0.509775	0.00289996	1.03988	4.79428	0.0562883	cytoplasm	mRNA metabolic process	protein binding
Q15366	PCBP2_HUMAN	Poly(rC)-binding protein 2 (Alpha-CP2) (Heterogeneous nuclear ribonucleoprotein E2) (hnRNP E2)	0.463132	0.0302493	-1.15921	0.502413	0.0159341	1.0097	7.91999	0.0183408	ribonucleoprotein complex	negative regulation of defense response to virus	enzyme binding
P12004	PCNA_HUMAN	Proliferating cell nuclear antigen (PCNA) (Cyclin)	0.519545	0.0189701	1.08136	0.49757	0.0178511	-1.00977	4.27043	0.0656679	nuclear replication fork	cell proliferation	protein binding
Q8WUM4	PDC6I_HUMAN	Programmed cell death 6-interacting protein (PDCD6-interacting protein) (ALG-2-interacting protein 1) (Hp95)	0.560956	0.029647	1.27768	0.518951	0.0214649	1.07879	7.90243	0.0184392	cytoskeleton	interspecies interaction between organisms	protein binding
O75340	PDCD6_HUMAN	Programmed cell death protein 6 (Apoptosis-linked gene 2 protein) (Probable calcium-binding protein ALG-2)	0.46874	0.0355201	-1.13338	0.527179	0.0252807	1.11497	10.7803	0.00824225	endoplasmic reticulum membrane	response to calcium ion	calcium-dependent protein binding
P07237	PDIA1_HUMAN	Protein disulfide-isomerase (PDI) (EC 5.3.4.1) (Cellular thyroid hormone-binding protein) (Prolyl 4-hydroxylase subunit beta) (p55)	0.652212	0.0151768	1.87531	0.505811	0.0168697	1.02352	249.745	2.11567e-08	melanosome	peptidyl-proline hydroxylation to 4-hydroxy-L-proline	protein binding
P30101	PDIA3_HUMAN	Protein disulfide-isomerase A3 (EC 5.3.4.1) (58 kDa glucose-regulated protein) (58 kDa microsomal protein) (p58) (Disulfide isomerase ER-60) (Endoplasmic reticulum resident protein 57) (ER protein 57) (ERp57) (Endoplasmic reticulum resident protein 60) (ER protein 60) (ERp60)	0.576225	0.0267249	1.35974	0.488799	0.0128708	-1.04583	52.1209	2.85955e-05	endoplasmic reticulum	cell redox homeostasis	isomerase activity
P13667	PDIA4_HUMAN	Protein disulfide-isomerase A4 (EC 5.3.4.1) (Endoplasmic reticulum resident protein 70) (ER protein 70) (ERp70) (Endoplasmic reticulum resident protein 72) (ER protein 72) (ERp-72) (ERp72)	0.622285	0.044558	1.6475	0.50846	0.0198998	1.03442	32.6431	0.000194687	endoplasmic reticulum	protein secretion	isomerase activity
Q15084	PDIA6_HUMAN	Protein disulfide-isomerase A6 (EC 5.3.4.1) (Endoplasmic reticulum protein 5) (ER protein 5) (ERp5) (Protein disulfide isomerase P5) (Thioredoxin domain-containing protein 7)	0.61565	0.0178211	1.6018	0.499002	0.0183408	-1.004	124.838	5.70053e-07	endoplasmic reticulum	protein folding	protein disulfide isomerase activity
O00151	PDLI1_HUMAN	PDZ and LIM domain protein 1 (C-terminal LIM domain protein 1) (Elfin) (LIM domain protein CLP-36)	0.570061	0.0253422	1.32591	0.499358	0.0278859	-1.00257	19.0027	0.00182556	cytoplasm	response to hypoxia	metal ion binding
O00764	PDXK_HUMAN	Pyridoxal kinase (EC 2.7.1.35) (Pyridoxine kinase)	0.522868	0.0205788	1.09586	0.509687	0.0174497	1.03951	1.43186	0.25906	cytosol	cell proliferation	protein homodimerization activity
P30086	PEBP1_HUMAN	Phosphatidylethanolamine-binding protein 1 (PEBP-1) (HCNPpp) (Neuropolypeptide h3) (Prostatic-binding protein) (Raf kinase inhibitor protein) (RKIP) [Cleaved into: Hippocampal cholinergic neurostimulating peptide (HCNP)]	0.556782	0.0149707	1.25623	0.491302	0.0197224	-1.03541	41.961	7.09311e-05	cell surface	spermatid development	serine-type endopeptidase inhibitor activity
P61758	PFD3_HUMAN	Prefoldin subunit 3 (HIBBJ46) (Von Hippel-Lindau-binding protein 1) (VBP-1) (VHL-binding protein 1)	0.55861	0.0240916	1.26557	0.499804	0.0131557	-1.00078	25.4722	0.000992943	nucleus	protein folding	unfolded protein binding
Q99471	PFD5_HUMAN	Prefoldin subunit 5 (C-Myc-binding protein Mm-1) (Myc modulator 1)	0.531536	0.0158789	1.13463	0.506679	0.0190734	1.02708	6.01897	0.0340614	prefoldin complex	regulation of transcription, DNA-dependent	unfolded protein binding
P18669	PGAM1_HUMAN	Phosphoglycerate mutase 1 (EC 3.1.3.13) (EC 5.4.2.1) (EC 5.4.2.4) (BPG-dependent PGAM 1) (Phosphoglycerate mutase isozyme B) (PGAM-B)	0.585391	0.00946657	1.41191	0.512656	0.00668626	1.05194	236.311	2.76161e-08	cytosol	regulation of pentose-phosphate shunt	phosphoglycerate mutase activity
Q8N0Y7	PGAM4_HUMAN	Probable phosphoglycerate mutase 4 (EC 3.1.3.13) (EC 5.4.2.1) (EC 5.4.2.4)	0.594922	0.0351826	1.46866	0.527686	0.00839891	1.11723	20.7315	0.00105312	cellular_component	glycolysis	bisphosphoglycerate mutase activity
P00558	PGK1_HUMAN	Phosphoglycerate kinase 1 (EC 2.7.2.3) (Cell migration-inducing gene 10 protein) (Primer recognition protein 2) (PRP 2)	0.574289	0.0136722	1.34901	0.49296	0.00550881	-1.02856	182.656	9.47973e-08	cytoplasm	phosphorylation	nucleotide binding
P36871	PGM1_HUMAN	Phosphoglucomutase-1 (PGM 1) (EC 5.4.2.2) (Glucose phosphomutase 1)	0.34248	0.0262465	-1.91988	0.511154	0.0136277	1.04563	195.182	6.909e-08	cytoplasm	glucose metabolic process	isomerase activity
A6NDG6	PGP_HUMAN	Phosphoglycolate phosphatase (PGP) (PGPase) (EC 3.1.3.18)	0.588353	0.038559	1.42927	0.476318	0.0268161	-1.09944	17.0703	0.0144747	null	carbohydrate metabolic process	hydrolase activity
P35232	PHB_HUMAN	Prohibitin	0.430374	0.0179111	-1.32356	0.480521	0.0246054	-1.08108	16.2901	0.0023761	membrane	signal transduction	protein binding
Q99623	PHB2_HUMAN	Prohibitin-2 (B-cell receptor-associated protein BAP37) (D-prohibitin) (Repressor of estrogen receptor activity)	0.433554	0.0175363	-1.30652	0.499602	0.0194312	-1.00159	38.2049	0.000104006	cytoplasm	mammary gland alveolus development	receptor activity
Q9NRX4	PHP14_HUMAN	14 kDa phosphohistidine phosphatase (EC 3.1.3.-) (Phosphohistidine phosphatase 1) (Protein janus-A homolog)	0.543257	0.00640434	1.18942	0.504941	0.0152959	1.01996	16.2263	0.0068944	cytoplasm	dephosphorylation	phosphohistidine phosphatase activity
Q13492	PICAL_HUMAN	Phosphatidylinositol-binding clathrin assembly protein (Clathrin assembly lymphoid myeloid leukemia protein)	0.606883	0.0435398	1.54377	0.525652	0.0181477	1.10816	14.8277	0.00487282	coated pit	endosome transport	clathrin binding
O00625	PIR_HUMAN	Pirin	0.636028	0.0478794	1.74747	0.530065	0.0319217	1.12795	17.7372	0.00226758	nucleus	transcription from RNA polymerase II promoter	transcription cofactor activity
P14923	PLAK_HUMAN	Junction plakoglobin (Catenin gamma) (Desmoplakin III) (Desmoplakin-3)	0.571531	0.0376487	1.33389	0.526088	0.0110391	1.1101	6.70788	0.0321152	plasma membrane	protein heterooligomerization	protein phosphatase binding
Q15149	PLEC1_HUMAN	Plectin (PCN) (PLTN) (Hemidesmosomal protein 1) (HD1) (Plectin-1)	0.59995	0.017557	1.49969	0.509697	0.0123275	1.03956	106.198	1.20586e-06	cytosol	hemidesmosome assembly	structural constituent of muscle
O60664	PLIN3_HUMAN	Perilipin-3 (47 kDa mannose 6-phosphate receptor-binding protein) (47 kDa MPR-binding protein) (Cargo selection protein TIP47) (Mannose-6-phosphate receptor-binding protein 1) (Placental protein 17) (PP17)	0.482195	0.0136969	-1.07385	0.504621	0.0164344	1.01865	6.59239	0.0280074	intracellular membrane-bounded organelle	vesicle-mediated transport	protein binding
P13797	PLST_HUMAN	Plastin-3 (T-plastin)	0.443317	0.0282173	-1.25572	0.523741	0.010766	1.0997	42.5471	6.69902e-05	cytoplasm	null	actin binding
Q9Y3B4	PM14_HUMAN	Pre-mRNA branch site protein p14 (SF3b 14 kDa subunit)	0.459842	0.0298941	-1.17466	0.504056	0.00928012	1.01635	5.98554	0.0707086	nucleus	mRNA processing	protein binding
Q6XQN6	PNCB_HUMAN	Nicotinate phosphoribosyltransferase (NAPRTase) (EC 2.4.2.11) (FHA-HIT-interacting protein) (Nicotinate phosphoribosyltransferase domain-containing protein 1)	0.544648	0.0292123	1.1961	0.52714	0.0299805	1.11479	0.774575	0.408003	cytosol	nicotinamide metabolic process	nicotinate phosphoribosyltransferase activity
P00491	PNPH_HUMAN	Purine nucleoside phosphorylase (PNP) (EC 2.4.2.1) (Inosine phosphorylase)	0.574114	0.0455985	1.34805	0.472017	0.0270336	-1.11857	22.2571	0.000819239	cytoskeleton	nucleobase, nucleoside, nucleotide and nucleic acid metabolic process	drug binding
Q8TEM1	PO210_HUMAN	Nuclear pore membrane glycoprotein 210 (Nuclear pore protein gp210) (Nuclear envelope pore membrane protein POM 210) (POM210) (Nucleoporin Nup210) (Pore membrane protein of 210 kDa)	0.631352	0.0477288	1.71262	0.449016	0.00853875	-1.22709	42.4251	0.00286791	membrane	protein transport	protein binding
O00592	PODXL_HUMAN	Podocalyxin (GCTM-2 antigen) (Gp200) (Podocalyxin-like protein 1) (PC) (PCLP-1)	0.6038	0.0558022	1.52398	0.450163	0.0216895	-1.22142	19.7561	0.0112921	lamellipodium	positive regulation of cell migration	protein binding
Q96C90	PP14B_HUMAN	Protein phosphatase 1 regulatory subunit 14B (Phospholipase C-beta-3 neighbouring gene protein)	0.540095	0.0485333	1.17436	0.474835	0.0192036	-1.10599	9.37975	0.0119904	cytoplasm	regulation of phosphorylation	protein phosphatase type 1 regulator activity
P62140	PP1B_HUMAN	Serine/threonine-protein phosphatase PP1-beta catalytic subunit (PP-1B) (EC 3.1.3.16) (EC 3.1.3.53)	0.49512	0.0207499	-1.01971	0.498623	0.0453535	-1.00552	0.0151887	0.90594	protein phosphatase type 1 complex	protein amino acid dephosphorylation	protein binding
P36873	PP1G_HUMAN	Serine/threonine-protein phosphatase PP1-gamma catalytic subunit (PP-1G) (EC 3.1.3.16) (Protein phosphatase 1C catalytic subunit)	0.482439	0.0153925	-1.0728	0.515296	0.00930146	1.06311	20.0265	0.00118801	protein complex	cell division	metal ion binding
P67775	PP2AA_HUMAN	Serine/threonine-protein phosphatase 2A catalytic subunit alpha isoform (PP2A-alpha) (EC 3.1.3.16) (Replication protein C) (RP-C)	0.519648	0.0231977	1.08181	0.504532	0.0108216	1.0183	1.41947	0.272315	microtubule cytoskeleton	ceramide metabolic process	hydrolase activity
P62714	PP2AB_HUMAN	Serine/threonine-protein phosphatase 2A catalytic subunit beta isoform (PP2A-beta) (EC 3.1.3.16)	0.514061	0.0163776	1.05787	0.506511	0.0296758	1.02639	0.21014	0.658854	nucleus	protein amino acid dephosphorylation	protein binding
P62937	PPIA_HUMAN	Peptidyl-prolyl cis-trans isomerase A (PPIase A) (EC 5.2.1.8) (Cyclophilin A) (Cyclosporin A-binding protein) (Rotamase A)	0.53518	0.0121089	1.15137	0.492875	0.00949266	-1.02891	45.3594	5.13701e-05	cytosol	protein folding	peptide binding
P23284	PPIB_HUMAN	Peptidyl-prolyl cis-trans isomerase B (PPIase B) (EC 5.2.1.8) (CYP-S1) (Cyclophilin B) (Rotamase B) (S-cyclophilin) (SCYLP)	0.585831	0.0223111	1.41447	0.480426	0.0168043	-1.08149	85.4455	3.25239e-06	endoplasmic reticulum lumen	protein folding	unfolded protein binding
O15355	PPM1G_HUMAN	Protein phosphatase 1G (EC 3.1.3.16) (Protein phosphatase 1C) (Protein phosphatase 2C isoform gamma) (PP2C-gamma) (Protein phosphatase magnesium-dependent 1 gamma)	0.477676	0.043691	-1.09347	0.5289	0.0279771	1.12269	4.60801	0.0689561	cytoplasm	cell cycle arrest	protein serine/threonine phosphatase activity
Q06830	PRDX1_HUMAN	Peroxiredoxin-1 (EC 1.11.1.15) (Natural killer cell-enhancing factor A) (NKEF-A) (Proliferation-associated gene protein) (PAG) (Thioredoxin peroxidase 2) (Thioredoxin-dependent peroxide reductase 2)	0.470213	0.0214613	-1.1267	0.477423	0.00837524	-1.09458	0.587703	0.461023	melanosome	regulation of NF-kappaB import into nucleus	thioredoxin peroxidase activity
P32119	PRDX2_HUMAN	Peroxiredoxin-2 (EC 1.11.1.15) (Natural killer cell-enhancing factor B) (NKEF-B) (PRP) (Thiol-specific antioxidant protein) (TSA) (Thioredoxin peroxidase 1) (Thioredoxin-dependent peroxide reductase 1)	0.566002	0.01873	1.30416	0.499396	0.020282	-1.00242	34.9236	0.000149113	cytoplasm	response to oxidative stress	antioxidant activity
P30048	PRDX3_HUMAN	Thioredoxin-dependent peroxide reductase, mitochondrial (EC 1.11.1.15) (Antioxidant protein 1) (AOP-1) (HBC189) (Peroxiredoxin III) (Prx-III) (Peroxiredoxin-3) (Protein MER5 homolog)	0.500219	0.0456715	1.00088	0.513287	0.0245813	1.0546	0.380863	0.550934	mitochondrion	positive regulation of NF-kappaB transcription factor activity	kinase binding
Q13162	PRDX4_HUMAN	Peroxiredoxin-4 (EC 1.11.1.15) (Antioxidant enzyme AOE372) (AOE37-2) (Peroxiredoxin IV) (Prx-IV) (Thioredoxin peroxidase AO372) (Thioredoxin-dependent peroxide reductase A0372)	0.602204	0.018577	1.51385	0.498437	0.0158079	-1.00627	108.582	1.08855e-06	mitochondrion	cell redox homeostasis	thioredoxin peroxidase activity
P30044	PRDX5_HUMAN	Peroxiredoxin-5, mitochondrial (EC 1.11.1.15) (Alu corepressor 1) (Antioxidant enzyme B166) (AOEB166) (Liver tissue 2D-page spot 71B) (PLP) (Peroxiredoxin V) (Prx-V) (Peroxisomal antioxidant enzyme) (TPx type VI) (Thioredoxin peroxidase PMP20) (Thioredoxin reductase)	0.615458	0.025813	1.6005	0.494836	0.0222765	-1.02087	75.0918	5.80894e-06	peroxisome	inflammatory response	peroxidase activity
P30041	PRDX6_HUMAN	Peroxiredoxin-6 (EC 1.11.1.15) (1-Cys peroxiredoxin) (1-Cys PRX) (24 kDa protein) (Acidic calcium-independent phospholipase A2) (aiPLA2) (EC 3.1.1.-) (Antioxidant protein 2) (Liver 2D page spot 40) (Non-selenium glutathione peroxidase) (NSGPx) (EC 1.11.1.7) (Red blood cells page spot 12)	0.563225	0.0121718	1.28951	0.512428	0.0122002	1.05098	52.1279	2.85792e-05	lysosome	hydrogen peroxide catabolic process	phospholipase A2 activity
P78527	PRKDC_HUMAN	DNA-dependent protein kinase catalytic subunit (DNA-PK catalytic subunit) (DNA-PKcs) (EC 2.7.11.1) (DNPK1) (p460)	0.439899	0.0299764	-1.27325	0.511447	0.0152508	1.04686	27.1533	0.000395036	nonhomologous end joining complex	protein modification process	protein binding
Q9NNZ6	PRM3_HUMAN	Protamine-3 (Sperm protamine P3)	0.575334	0.0352679	1.35479	0.526483	0.0229619	1.11186	7.03332	0.0263878	chromosome	cell differentiation	molecular_function
P07737	PROF1_HUMAN	Profilin-1 (Profilin I)	0.50387	0.0302383	1.0156	0.487635	0.0182893	-1.05071	1.26639	0.286729	cytoplasm	neural tube closure	actin binding
Q9UMS4	PRP19_HUMAN	Pre-mRNA-processing factor 19 (Nuclear matrix protein 200) (PRP19/PSO4 homolog) (hPso4) (Senescence evasion factor)	0.442932	0.0189343	-1.25768	0.507802	0.0319425	1.0317	18.3113	0.00161351	spindle	DNA repair	protein binding
Q6P2Q9	PRP8_HUMAN	Pre-mRNA-processing-splicing factor 8 (220 kDa U5 snRNP-specific protein) (PRP8 homolog) (Splicing factor Prp8) (p220)	0.413082	0.0309968	-1.42083	0.49862	0.0297866	-1.00553	21.6917	0.00118953	spliceosomal complex	visual perception	protein binding
P62191	PRS4_HUMAN	26S protease regulatory subunit 4 (P26s4) (26S proteasome AAA-ATPase subunit RPT2) (Proteasome 26S subunit ATPase 1)	0.506679	0.0334404	1.02708	0.501742	0.0189651	1.00699	0.0989746	0.759529	nucleus	negative regulation of ubiquitin-protein ligase activity involved in mitotic cell cycle	protein binding
P17980	PRS6A_HUMAN	26S protease regulatory subunit 6A (26S proteasome AAA-ATPase subunit RPT5) (Proteasome 26S subunit ATPase 3) (Proteasome subunit P50) (Tat-binding protein 1) (TBP-1)	0.478705	0.0245742	-1.08897	0.512069	0.0149572	1.04947	8.06978	0.0175263	cytoplasm	negative regulation of ubiquitin-protein ligase activity involved in mitotic cell cycle	nucleoside-triphosphatase activity
P43686	PRS6B_HUMAN	26S protease regulatory subunit 6B (26S proteasome AAA-ATPase subunit RPT3) (MB67-interacting protein) (MIP224) (Proteasome 26S subunit ATPase 4) (Tat-binding protein 7) (TBP-7)	0.514351	0.0575209	1.0591	0.512154	0.0181015	1.04983	0.00663815	0.937066	cytoplasm	proteolysis	protein binding
P35998	PRS7_HUMAN	26S protease regulatory subunit 7 (26S proteasome AAA-ATPase subunit RPT1) (Proteasome 26S subunit ATPase 2) (Protein MSS1)	0.505541	0.0602511	1.02241	0.48667	0.0192556	-1.05478	0.534056	0.481678	nucleus	protein catabolic process	ATPase activity
P62195	PRS8_HUMAN	26S protease regulatory subunit 8 (26S proteasome AAA-ATPase subunit RPT6) (Proteasome 26S subunit ATPase 5) (Proteasome subunit p45) (Thyroid hormone receptor-interacting protein 1) (TRIP1) (p45/SUG)	0.518344	0.0364288	1.07617	0.48068	0.0265664	-1.08038	4.18695	0.0679386	nucleus	transcription from RNA polymerase II promoter	ATPase activity
P55786	PSA_HUMAN	Puromycin-sensitive aminopeptidase (PSA) (EC 3.4.11.14) (Cytosol alanyl aminopeptidase) (AAP-S)	0.60653	0.0249089	1.54149	0.501198	0.0225369	1.0048	58.9968	1.67877e-05	cytosol	proteolysis	protein binding
P25786	PSA1_HUMAN	Proteasome subunit alpha type-1 (EC 3.4.25.1) (30 kDa prosomal protein) (PROS-30) (Macropain subunit C2) (Multicatalytic endopeptidase complex subunit C2) (Proteasome component C2) (Proteasome nu chain)	0.50961	0.0292536	1.03919	0.516424	0.0218632	1.06793	0.208875	0.657418	nucleus	ubiquitin-dependent protein catabolic process	threonine-type endopeptidase activity
P25787	PSA2_HUMAN	Proteasome subunit alpha type-2 (EC 3.4.25.1) (Macropain subunit C3) (Multicatalytic endopeptidase complex subunit C3) (Proteasome component C3)	0.526413	0.0406386	1.11154	0.532114	0.00691948	1.13727	0.0944284	0.765613	proteasome complex	proteolysis involved in cellular protein catabolic process	protein binding
P25788	PSA3_HUMAN	Proteasome subunit alpha type-3 (EC 3.4.25.1) (Macropain subunit C8) (Multicatalytic endopeptidase complex subunit C8) (Proteasome component C8)	0.511044	0.0446375	1.04518	0.500869	0.00610565	1.00348	0.204037	0.66735	nucleus	ubiquitin-dependent protein catabolic process	protein binding
P25789	PSA4_HUMAN	Proteasome subunit alpha type-4 (EC 3.4.25.1) (Macropain subunit C9) (Multicatalytic endopeptidase complex subunit C9) (Proteasome component C9) (Proteasome subunit L)	0.502793	0.0286596	1.01123	0.506771	0.0200877	1.02746	0.0775184	0.786361	proteasome complex	ubiquitin-dependent protein catabolic process	identical protein binding
P28066	PSA5_HUMAN	Proteasome subunit alpha type-5 (EC 3.4.25.1) (Macropain zeta chain) (Multicatalytic endopeptidase complex zeta chain) (Proteasome zeta chain)	0.439466	0.0162195	-1.27549	0.506266	0.0135254	1.02538	60.0294	1.55701e-05	nucleus	positive regulation of ubiquitin-protein ligase activity involved in mitotic cell cycle	protein binding
O14818	PSA7_HUMAN	Proteasome subunit alpha type-7 (EC 3.4.25.1) (Proteasome subunit RC6-1) (Proteasome subunit XAPC7)	0.519864	0.0332496	1.08274	0.502701	0.0183391	1.01086	1.18447	0.304733	proteasome core complex, alpha-subunit complex	anaphase-promoting complex-dependent proteasomal ubiquitin-dependent protein catabolic process	protein binding
Q8TAA3	PSA7L_HUMAN	Proteasome subunit alpha type-7-like (EC 3.4.25.1)	0.513501	0.0194528	1.0555	0.514709	0.0163101	1.06062	0.0135661	0.909583	proteasome core complex, alpha-subunit complex	proteolysis involved in cellular protein catabolic process	peptidase activity
P20618	PSB1_HUMAN	Proteasome subunit beta type-1 (EC 3.4.25.1) (Macropain subunit C5) (Multicatalytic endopeptidase complex subunit C5) (Proteasome component C5) (Proteasome gamma chain)	0.509549	0.040865	1.03894	0.52743	0.0110077	1.11609	0.740068	0.42895	proteasome core complex	proteolysis involved in cellular protein catabolic process	protein binding
P49720	PSB3_HUMAN	Proteasome subunit beta type-3 (EC 3.4.25.1) (Proteasome chain 13) (Proteasome component C10-II) (Proteasome theta chain)	0.507352	0.0340454	1.02985	0.510878	0.0351849	1.04448	0.02593	0.876064	proteasome core complex	proteolysis involved in cellular protein catabolic process	protein binding
P28070	PSB4_HUMAN	Proteasome subunit beta type-4 (Proteasome beta chain) (EC 3.4.25.1) (26 kDa prosomal protein) (HsBPROS26) (PROS-26) (Macropain beta chain) (Multicatalytic endopeptidase complex beta chain) (Proteasome chain 3) (HsN3)	0.517743	0.0446765	1.07358	0.509296	0.0199046	1.03789	0.175762	0.68487	intermediate filament cytoskeleton	interspecies interaction between organisms	peptidase activity
P28074	PSB5_HUMAN	Proteasome subunit beta type-5 (EC 3.4.25.1) (Macropain epsilon chain) (Multicatalytic endopeptidase complex epsilon chain) (Proteasome chain 6) (Proteasome epsilon chain) (Proteasome subunit MB1) (Proteasome subunit X)	0.501255	0.0418129	1.00503	0.521612	0.0176972	1.09035	1.20612	0.297841	proteasome core complex	anaphase-promoting complex-dependent proteasomal ubiquitin-dependent protein catabolic process	threonine-type endopeptidase activity
P28072	PSB6_HUMAN	Proteasome subunit beta type-6 (EC 3.4.25.1) (Macropain delta chain) (Multicatalytic endopeptidase complex delta chain) (Proteasome delta chain) (Proteasome subunit Y)	0.531458	0.0581463	1.13428	0.500044	0.0164714	1.00018	1.35097	0.278607	proteasome core complex	ubiquitin-dependent protein catabolic process	endopeptidase activity
Q99436	PSB7_HUMAN	Proteasome subunit beta type-7 (EC 3.4.25.1) (Macropain chain Z) (Multicatalytic endopeptidase complex chain Z) (Proteasome subunit Z)	0.501741	0.0815928	1.00699	0.426033	0.0737303	-1.34724	2.36978	0.162268	proteasome complex	interspecies interaction between organisms	threonine-type endopeptidase activity
O75832	PSD10_HUMAN	26S proteasome non-ATPase regulatory subunit 10 (26S proteasome regulatory subunit p28) (Gankyrin) (p28(GANK))	0.509053	0.0288824	1.03688	0.509655	0.036121	1.03938	0.000778406	0.978521	cytoplasm	cytoplasmic sequestering of NF-kappaB	protein binding
O00231	PSD11_HUMAN	26S proteasome non-ATPase regulatory subunit 11 (26S proteasome regulatory subunit RPN6) (26S proteasome regulatory subunit S9) (26S proteasome regulatory subunit p44.5)	0.514828	0.0514298	1.06113	0.491721	0.0213571	-1.03368	0.702523	0.426269	proteasome complex	negative regulation of ubiquitin-protein ligase activity involved in mitotic cell cycle	protein binding
O00232	PSD12_HUMAN	26S proteasome non-ATPase regulatory subunit 12 (26S proteasome regulatory subunit RPN5) (26S proteasome regulatory subunit p55)	0.553221	0.0275569	1.23824	0.480352	0.00876508	-1.08181	25.3996	0.0023573	proteasome complex	positive regulation of ubiquitin-protein ligase activity involved in mitotic cell cycle	protein binding
Q9UNM6	PSD13_HUMAN	26S proteasome non-ATPase regulatory subunit 13 (26S proteasome regulatory subunit RPN9) (26S proteasome regulatory subunit S11) (26S proteasome regulatory subunit p40.5)	0.538802	0.0122888	1.16827	0.497167	0.0148467	-1.0114	28.0021	0.000351696	proteasome regulatory particle	anaphase-promoting complex-dependent proteasomal ubiquitin-dependent protein catabolic process	protein binding
O00487	PSDE_HUMAN	26S proteasome non-ATPase regulatory subunit 14 (EC 3.4.19.-) (26S proteasome regulatory subunit RPN11) (26S proteasome-associated PAD1 homolog 1)	0.523542	0.0144109	1.09882	0.521504	0.0350929	1.08988	0.0171006	0.898834	proteasome complex	negative regulation of ubiquitin-protein ligase activity involved in mitotic cell cycle	protein binding
O75475	PSIP1_HUMAN	PC4 and SFRS1-interacting protein (CLL-associated antigen KW-7) (Dense fine speckles 70 kDa protein) (DFS 70) (Lens epithelium-derived growth factor) (Transcriptional coactivator p75/p52)	0.482673	0.0555074	-1.0718	0.495342	0.017369	-1.01881	0.237255	0.639261	cytosol	interspecies interaction between organisms	DNA binding
Q13200	PSMD2_HUMAN	26S proteasome non-ATPase regulatory subunit 2 (26S proteasome regulatory subunit RPN1) (26S proteasome regulatory subunit S2) (26S proteasome subunit p97) (Protein 55.11) (Tumor necrosis factor type 1 receptor-associated protein 2)	0.480607	0.014808	-1.0807	0.521921	0.0227418	1.0917	13.9056	0.00391668	proteasome regulatory particle	positive regulation of ubiquitin-protein ligase activity involved in mitotic cell cycle	protein binding
O43242	PSMD3_HUMAN	26S proteasome non-ATPase regulatory subunit 3 (26S proteasome regulatory subunit RPN3) (26S proteasome regulatory subunit S3) (Proteasome subunit p58)	0.508481	0.0348632	1.03451	0.481337	0.0257126	-1.07755	2.03485	0.191566	proteasome complex	positive regulation of ubiquitin-protein ligase activity involved in mitotic cell cycle	protein binding
Q15008	PSMD6_HUMAN	26S proteasome non-ATPase regulatory subunit 6 (26S proteasome regulatory subunit RPN7) (26S proteasome regulatory subunit S10) (Breast cancer-associated protein SGA-113M) (Phosphonoformate immuno-associated protein 4) (Proteasome regulatory particle subunit p44S10) (p42A)	0.533633	0.0270826	1.14424	0.488516	0.0162352	-1.04701	10.5817	0.00995024	proteasome complex	positive regulation of ubiquitin-protein ligase activity involved in mitotic cell cycle	protein binding
Q06323	PSME1_HUMAN	Proteasome activator complex subunit 1 (11S regulator complex subunit alpha) (REG-alpha) (Activator of multicatalytic protease subunit 1) (Interferon gamma up-regulated I-5111 protein) (IGUP I-5111) (Proteasome activator 28 subunit alpha) (PA28a) (PA28alpha)	0.625628	0.045619	1.67114	0.503026	0.038892	1.01218	25.0962	0.000529782	proteasome complex	positive regulation of ubiquitin-protein ligase activity involved in mitotic cell cycle	null
Q9UL46	PSME2_HUMAN	Proteasome activator complex subunit 2 (11S regulator complex subunit beta) (REG-beta) (Activator of multicatalytic protease subunit 2) (Proteasome activator 28 subunit beta) (PA28b) (PA28beta)	0.590978	0.0271608	1.44485	0.511524	0.0170706	1.04718	35.1541	0.000220972	proteasome complex	negative regulation of ubiquitin-protein ligase activity involved in mitotic cell cycle	null
P61289	PSME3_HUMAN	Proteasome activator complex subunit 3 (11S regulator complex subunit gamma) (REG-gamma) (Activator of multicatalytic protease subunit 3) (Ki nuclear autoantigen) (Proteasome activator 28 subunit gamma) (PA28g) (PA28gamma)	0.461696	0.0187837	-1.16593	0.482406	0.0268347	-1.07294	1.99874	0.195142	cytoplasm	regulation of apoptosis	protein binding
P26599	PTBP1_HUMAN	Polypyrimidine tract-binding protein 1 (PTB) (57 kDa RNA-binding protein PPTB-1) (Heterogeneous nuclear ribonucleoprotein I) (hnRNP I)	0.42544	0.0297505	-1.35051	0.518879	0.00659457	1.07848	56.4146	2.037e-05	nucleus	mRNA processing	protein binding
Q14914	PTGR1_HUMAN	Prostaglandin reductase 1 (PRG-1) (EC 1.3.1.-) (15-oxoprostaglandin 13-reductase) (EC 1.3.1.48) (NADP-dependent leukotriene B4 12-hydroxydehydrogenase) (EC 1.3.1.74)	0.534628	0.0338526	1.14882	0.508713	0.0293457	1.03547	1.31711	0.294804	cytoplasm	oxidation reduction	oxidoreductase activity
Q9Y3E5	PTH2_HUMAN	Peptidyl-tRNA hydrolase 2, mitochondrial (PTH 2) (EC 3.1.1.29) (Bcl-2 inhibitor of transcription 1)	0.489635	0.0219505	-1.04234	0.520588	0.0297811	1.08589	2.26581	0.192598	mitochondrion	apoptosis	hydrolase activity
P06454	PTMA_HUMAN	Prothymosin alpha [Cleaved into: Thymosin alpha-1]	0.477822	0.0336933	-1.09283	0.475775	0.028881	-1.10184	0.0127714	0.912259	nucleus	transcription	null
Q9UHX1	PUF60_HUMAN	Poly(U)-binding-splicing factor PUF60 (60 kDa poly(U)-binding-splicing factor) (FUSE-binding protein-interacting repressor) (FBP-interacting repressor) (Ro-binding protein 1) (RoBP1) (Siah-binding protein 1) (Siah-BP1)	0.434506	0.0368207	-1.30146	0.523913	0.0295369	1.10046	21.525	0.000922693	cyclin-dependent protein kinase activating kinase holoenzyme complex	RNA splicing	protein binding
P22102	PUR2_HUMAN	Trifunctional purine biosynthetic protein adenosine-3 [Includes: Phosphoribosylamine--glycine ligase (EC 6.3.4.13) (Glycinamide ribonucleotide synthetase) (GARS) (Phosphoribosylglycinamide synthetase); Phosphoribosylformylglycinamidine cyclo-ligase (EC 6.3.3.1) (AIR synthase) (AIRS) (Phosphoribosyl-aminoimidazole synthetase); Phosphoribosylglycinamide formyltransferase (EC 2.1.2.2) (5'-phosphorib…	0.462056	0.0271625	-1.16424	0.499721	0.013352	-1.00112	9.29161	0.0122891	cytoplasm	purine ribonucleoside monophosphate biosynthetic process	phosphoribosylglycinamide formyltransferase activity
O15067	PUR4_HUMAN	Phosphoribosylformylglycinamidine synthase (FGAM synthase) (FGAMS) (EC 6.3.5.3) (Formylglycinamide ribotide amidotransferase) (FGARAT) (Formylglycinamide ribotide synthetase)	0.48545	0.0191319	-1.05995	0.496964	0.018823	-1.01222	1.10434	0.318048	cytoplasm	'de novo' IMP biosynthetic process	ATP binding
P22234	PUR6_HUMAN	Multifunctional protein ADE2 [Includes: Phosphoribosylaminoimidazole-succinocarboxamide synthase (EC 6.3.2.6) (SAICAR synthetase); Phosphoribosylaminoimidazole carboxylase (EC 4.1.1.21) (AIR carboxylase) (AIRC)]	0.509406	0.0487314	1.03835	0.501437	0.0173586	1.00576	0.142405	0.713787	null	'de novo' IMP biosynthetic process	protein binding
P30566	PUR8_HUMAN	Adenylosuccinate lyase (ASL) (EC 4.3.2.2) (Adenylosuccinase) (ASase)	0.530007	0.0398767	1.12769	0.495815	0.0136826	-1.01688	3.94671	0.0750401	cytoplasm	purine nucleotide biosynthetic process	N6-(1,2-dicarboxyethyl)AMP AMP-lyase (fumarate-forming) activity
P31939	PUR9_HUMAN	Bifunctional purine biosynthesis protein PURH [Includes: Phosphoribosylaminoimidazolecarboxamide formyltransferase (EC 2.1.2.3) (5-aminoimidazole-4-carboxamide ribonucleotide formyltransferase) (AICAR transformylase); IMP cyclohydrolase (EC 3.5.4.10) (ATIC) (IMP synthase) (Inosinicase)]	0.579038	0.0179194	1.37551	0.502229	0.00821212	1.00896	91.1045	2.432e-06	mitochondrion	purine ribonucleoside monophosphate biosynthetic process	hydrolase activity
P17812	PYRG1_HUMAN	CTP synthase 1 (EC 6.3.4.2) (CTP synthetase 1) (UTP--ammonia ligase 1)	0.510951	0.0307037	1.04479	0.515756	0.0136738	1.06507	0.122604	0.73349	cellular_component	glutamine metabolic process	CTP synthase activity
P31930	QCR1_HUMAN	Cytochrome b-c1 complex subunit 1, mitochondrial (Complex III subunit 1) (Core protein I) (Ubiquinol-cytochrome-c reductase complex core protein 1)	0.545722	0.0540283	1.20129	0.508814	0.034613	1.03589	1.77346	0.219647	mitochondrial respiratory chain	transport	metalloendopeptidase activity
P22695	QCR2_HUMAN	Cytochrome b-c1 complex subunit 2, mitochondrial (Complex III subunit 2) (Core protein II) (Ubiquinol-cytochrome-c reductase complex core protein 2)	0.497471	0.0325373	-1.01017	0.512239	0.0279215	1.05019	0.47457	0.516631	respiratory chain	aerobic respiration	zinc ion binding
P07919	QCR6_HUMAN	Cytochrome b-c1 complex subunit 6, mitochondrial (Complex III subunit 6) (Complex III subunit VIII) (Cytochrome c1 non-heme 11 kDa protein) (Mitochondrial hinge protein) (Ubiquinol-cytochrome c reductase complex 11 kDa protein)	0.559434	0.0372779	1.26981	0.475183	0.0464143	-1.10445	8.01155	0.0299394	membrane	transport	protein complex binding
Q6NVV1	R13AX_HUMAN	Putative 60S ribosomal protein L13a-like MGC87657	0.409131	0.0281434	-1.4442	0.508961	0.0137485	1.0365	60.9495	1.45736e-05	null	null	null
P62820	RAB1A_HUMAN	Ras-related protein Rab-1A (YPT1-related protein)	0.571186	0.0114469	1.33201	0.511525	0.0159592	1.04719	42.9811	0.000317045	Golgi apparatus	vesicle-mediated transport	GTP binding
Q9H0U4	RAB1B_HUMAN	Ras-related protein Rab-1B	0.534167	0.0307753	1.14669	0.493593	0.0701117	-1.02596	0.842364	0.410655	Golgi apparatus	protein transport	nucleotide binding
P51157	RAB28_HUMAN	Ras-related protein Rab-28	0.493356	0.0208584	-1.02693	0.481959	0.0359137	-1.07486	0.24236	0.64	plasma membrane	small GTPase mediated signal transduction	nucleotide binding
P51148	RAB5C_HUMAN	Ras-related protein Rab-5C (L1880) (RAB5L)	0.519958	0.0275288	1.08315	0.516316	0.023701	1.06747	0.0334631	0.86204	plasma membrane	small GTPase mediated signal transduction	protein binding
P51149	RAB7A_HUMAN	Ras-related protein Rab-7a	0.522434	0.0235503	1.09395	0.465016	0.0299162	-1.15047	13.6461	0.00414896	melanosome	endocytosis	protein binding
P63000	RAC1_HUMAN	Ras-related C3 botulinum toxin substrate 1 (Cell migration-inducing gene 5 protein) (Ras-like protein TC25) (p21-Rac1)	0.522554	0.0467467	1.09448	0.520846	0.0254173	1.08701	0.00496314	0.945806	cytosol	small GTPase mediated signal transduction	protein binding
P35241	RADI_HUMAN	Radixin	0.539026	0.0446864	1.16932	0.502655	0.0214516	1.01067	3.23045	0.102495	cytoskeleton	actin filament capping	actin binding
P46060	RAGP1_HUMAN	Ran GTPase-activating protein 1 (RanGAP1)	0.516601	0.0169749	1.06868	0.511636	0.0249293	1.04765	0.142032	0.715002	cytoplasm	signal transduction	protein binding
P62826	RAN_HUMAN	GTP-binding nuclear protein Ran (Androgen receptor-associated protein 24) (GTPase Ran) (Ras-like protein TC4) (Ras-related nuclear protein)	0.518181	0.0104766	1.07547	0.49915	0.00590908	-1.00341	15.0203	0.00308089	cytosol	RNA export from nucleus	protein binding
P43487	RANG_HUMAN	Ran-specific GTPase-activating protein (Ran-binding protein 1) (RanBP1)	0.474285	0.032349	-1.10844	0.5018	0.0402253	1.00723	1.70473	0.220908	cytoplasm	signal transduction	protein binding
P61224	RAP1B_HUMAN	Ras-related protein Rap-1b (GTP-binding protein smg p21B)	0.462132	0.0148104	-1.16389	0.506591	0.0180005	1.02671	19.4261	0.00170174	plasma membrane	cell proliferation	GTP binding
Q15907	RB11B_HUMAN	Ras-related protein Rab-11B (GTP-binding protein YPT3)	0.531956	0.01805	1.13655	0.508972	0.0200508	1.03655	4.00558	0.0763808	mitochondrion	cell cycle	GTP binding
Q9H082	RB33B_HUMAN	Ras-related protein Rab-33B	0.523766	0.0246387	1.09981	0.503953	0.0142066	1.01594	2.91166	0.11875	Golgi apparatus	protein transport	nucleotide binding
Q09028	RBBP4_HUMAN	Histone-binding protein RBBP4 (Chromatin assembly factor 1 subunit C) (CAF-1 subunit C) (Chromatin assembly factor I p48 subunit) (CAF-I 48 kDa subunit) (CAF-I p48) (Nucleosome-remodeling factor subunit RBAP48) (Retinoblastoma-binding protein 4) (RBBP-4) (Retinoblastoma-binding protein p48)	0.386082	0.0335085	-1.59012	0.519751	0.0147238	1.08225	80.0267	4.36902e-06	ESC/E(Z) complex	cell cycle	protein binding
Q16576	RBBP7_HUMAN	Histone-binding protein RBBP7 (Histone acetyltransferase type B subunit 2) (Nucleosome-remodeling factor subunit RBAP46) (Retinoblastoma-binding protein 7) (RBBP-7) (Retinoblastoma-binding protein p46)	0.436799	0.0431813	-1.28938	0.523374	0.028284	1.09808	16.8774	0.00211661	ESC/E(Z) complex	cell proliferation	protein binding
Q14498	RBM39_HUMAN	RNA-binding protein 39 (Hepatocellular carcinoma protein 1) (RNA-binding motif protein 39) (RNA-binding region-containing protein 2) (Splicing factor HCC1)	0.434756	0.0548109	-1.30014	0.500394	0.0341417	1.00158	5.16606	0.0526519	nucleus	mRNA processing	RNA binding
Q9Y5S9	RBM8A_HUMAN	RNA-binding protein 8A (Binder of OVCA1-1) (BOV-1) (RNA-binding motif protein 8A) (RNA-binding protein Y14) (Ribonucleoprotein RBM8A)	0.425961	0.0259957	-1.34763	0.510335	0.0113607	1.04221	44.8609	8.87565e-05	exon-exon junction complex	mRNA processing	RNA binding
P18754	RCC1_HUMAN	Regulator of chromosome condensation (Cell cycle regulatory protein) (Chromosome condensation protein 1)	0.452589	0.00946704	-1.20951	0.497224	0.013002	-1.01117	38.5089	0.000257862	nuclear chromatin	regulation of mitosis	histone binding
Q9P258	RCC2_HUMAN	Protein RCC2 (RCC1-like protein TD-60) (Telophase disk protein of 60 kDa)	0.512215	0.0215349	1.05008	0.506315	0.012583	1.02558	0.279701	0.611252	microtubule	mitosis	null
O43598	RCL_HUMAN	Deoxyribonucleoside 5'-monophosphate N-glycosidase (EC 3.2.2.-) (c-Myc-responsive protein Rcl)	0.611647	0.027495	1.57498	0.524619	0.0206134	1.10358	29.6949	0.000956708	nucleus	deoxyribonucleoside monophosphate catabolic process	deoxyribonucleoside 5'-monophosphate N-glycosidase activity
Q15293	RCN1_HUMAN	Reticulocalbin-1	0.504606	0.0836092	1.0186	0.50646	0.0232348	1.02618	0.00273904	0.959292	endoplasmic reticulum	null	calcium ion binding
P54725	RD23A_HUMAN	UV excision repair protein RAD23 homolog A (HR23A) (hHR23A)	0.495484	0.0543797	-1.01823	0.538137	0.017752	1.16515	2.77991	0.134011	nucleus	interspecies interaction between organisms	single-stranded DNA binding
P54727	RD23B_HUMAN	UV excision repair protein RAD23 homolog B (HR23B) (hHR23B) (XP-C repair-complementing complex 58 kDa protein) (p58)	0.45259	0.0227042	-1.2095	0.495774	0.0346916	-1.01705	6.50894	0.0288015	proteasome complex	nucleotide-excision repair	damaged DNA binding
Q96HR9	REEP6_HUMAN	Receptor expression-enhancing protein 6 (Polyposis locus protein 1-like 1)	0.66723	0.025012	2.00508	0.488282	0.0433863	-1.048	39.7894	0.00147407	integral to membrane	null	null
P61586	RHOA_HUMAN	Transforming protein RhoA (Rho cDNA clone 12) (h12)	0.533119	0.0208161	1.14187	0.505886	0.0201876	1.02382	5.29226	0.0442173	soluble fraction	regulation of axonogenesis	protein binding
P08134	RHOC_HUMAN	Rho-related GTP-binding protein RhoC (Rho cDNA clone 9) (h9)	0.518941	0.0200605	1.07875	0.490991	0.0219829	-1.0367	5.29256	0.0442124	intracellular	positive regulation of I-kappaB kinase/NF-kappaB cascade	signal transducer activity
P13489	RINI_HUMAN	Ribonuclease inhibitor (Placental ribonuclease inhibitor) (Placental RNase inhibitor) (Ribonuclease/angiogenin inhibitor 1) (RAI)	0.49789	0.0317618	-1.00848	0.53646	0.0385919	1.15731	2.38617	0.173365	angiogenin-PRI complex	mRNA catabolic process	protein binding
P23921	RIR1_HUMAN	Ribonucleoside-diphosphate reductase large subunit (EC 1.17.4.1) (Ribonucleoside-diphosphate reductase subunit M1) (Ribonucleotide reductase large subunit)	0.431149	0.0242436	-1.31938	0.527264	0.0199231	1.11534	56.2904	2.05643e-05	cytoplasm	protein oligomerization	ribonucleoside-diphosphate reductase activity
P27635	RL10_HUMAN	60S ribosomal protein L10 (Laminin receptor homolog) (Protein QM) (Tumor suppressor QM)	0.421085	0.00985505	-1.37482	0.500873	0.0213	1.0035	69.3468	8.27202e-06	cytoplasm	translation	structural constituent of ribosome
P62906	RL10A_HUMAN	60S ribosomal protein L10a (CSA-19) (Neural precursor cell expressed developmentally down-regulated protein 6) (NEDD-6)	0.413029	0.013821	-1.42114	0.504972	0.0132429	1.02009	138.434	3.51556e-07	intracellular	translational elongation	structural constituent of ribosome
P62913	RL11_HUMAN	60S ribosomal protein L11 (CLL-associated antigen KW-12)	0.420263	0.0145559	-1.37946	0.502201	0.0148415	1.00884	93.2166	2.19113e-06	nucleolus	induction of apoptosis	RNA binding
P30050	RL12_HUMAN	60S ribosomal protein L12	0.415456	0.0187245	-1.40699	0.509468	0.0135584	1.0386	99.2256	1.64718e-06	ribosome	translational elongation	RNA binding
P26373	RL13_HUMAN	60S ribosomal protein L13 (Breast basic conserved protein 1)	0.403315	0.0167152	-1.47945	0.508788	0.0117668	1.03578	159.735	1.79139e-07	cytosol	translation	protein binding
P40429	RL13A_HUMAN	60S ribosomal protein L13a (23 kDa highly basic protein)	0.478835	0.065912	-1.0884	0.486532	0.0118482	-1.05536	0.0652614	0.804108	ribosome	translational elongation	structural constituent of ribosome
P50914	RL14_HUMAN	60S ribosomal protein L14 (CAG-ISL 7)	0.437028	0.0312463	-1.28818	0.506517	0.0142922	1.02641	24.5403	0.000575277	ribosome	rRNA processing	protein binding
P61313	RL15_HUMAN	60S ribosomal protein L15	0.426747	0.0213725	-1.34331	0.491025	0.0096251	-1.03656	45.1203	5.25144e-05	ribosome	translation	structural constituent of ribosome
P18621	RL17_HUMAN	60S ribosomal protein L17 (60S ribosomal protein L23) (PD-1)	0.421978	0.00812876	-1.36979	0.493871	0.013076	-1.02482	130.819	4.58211e-07	intracellular	translational elongation	structural constituent of ribosome
Q07020	RL18_HUMAN	60S ribosomal protein L18	0.412573	0.0332948	-1.42381	0.501991	0.00953659	1.008	39.9949	8.63472e-05	intracellular	translation	RNA binding
Q02543	RL18A_HUMAN	60S ribosomal protein L18a	0.42051	0.0238087	-1.37806	0.50181	0.0128854	1.00727	54.1118	2.4364e-05	ribosome	translation	protein binding
P84098	RL19_HUMAN	60S ribosomal protein L19	0.396306	0.0324691	-1.5233	0.530001	0.0265895	1.12766	40.5946	0.00070222	cytosolic large ribosomal subunit	translation	structural constituent of ribosome
O76021	RL1D1_HUMAN	Ribosomal L1 domain-containing protein 1 (CATX-11) (Cellular senescence-inhibited gene protein) (Protein PBK1)	0.342374	0.120603	-1.92078	0.509725	0.0750653	1.03967	7.21602	0.0249487	intracellular	RNA processing	structural constituent of ribosome
P46778	RL21_HUMAN	60S ribosomal protein L21	0.409121	0.0215965	-1.44427	0.515613	0.0310312	1.06447	47.6052	4.19616e-05	cytosolic large ribosomal subunit	translation	RNA binding
P35268	RL22_HUMAN	60S ribosomal protein L22 (EBER-associated protein) (EAP) (Epstein-Barr virus small RNA-associated protein) (Heparin-binding protein HBp15)	0.459634	0.0126724	-1.17564	0.509087	0.010827	1.03702	52.8186	2.70191e-05	cytosol	translational elongation	structural constituent of ribosome
P62829	RL23_HUMAN	60S ribosomal protein L23 (60S ribosomal protein L17)	0.412364	0.0275851	-1.42504	0.528341	0.0153987	1.12017	80.8611	4.1701e-06	cytoplasm	translational elongation	structural constituent of ribosome
P62750	RL23A_HUMAN	60S ribosomal protein L23a	0.447693	0.0331084	-1.23367	0.502365	0.0119641	1.0095	14.4709	0.0034627	ribosome	translational elongation	protein binding
P83731	RL24_HUMAN	60S ribosomal protein L24 (60S ribosomal protein L30)	0.408251	0.0190261	-1.44947	0.492905	0.0129954	-1.02879	70.77	1.47802e-05	cytosolic large ribosomal subunit	retinal ganglion cell axon guidance	protein binding
Q9UNX3	RL26L_HUMAN	60S ribosomal protein L26-like 1	0.405379	0.0198143	-1.46683	0.497964	0.0210668	-1.00818	56.2834	3.68412e-05	large ribosomal subunit	translational elongation	structural constituent of ribosome
P61353	RL27_HUMAN	60S ribosomal protein L27	0.409846	0.0192767	-1.43994	0.514489	0.020473	1.05968	83.0871	3.6903e-06	cytosol	translation	structural constituent of ribosome
P46776	RL27A_HUMAN	60S ribosomal protein L27a	0.407028	0.00930477	-1.45683	0.492959	0.0270013	-1.02856	54.3186	2.3969e-05	cytosol	translational elongation	protein binding
P46779	RL28_HUMAN	60S ribosomal protein L28	0.416046	0.0176506	-1.40358	0.507956	0.00944425	1.03234	126.48	5.36362e-07	ribosome	translation	RNA binding
P39023	RL3_HUMAN	60S ribosomal protein L3 (HIV-1 TAR RNA-binding protein B) (TARBP-B)	0.422578	0.0214459	-1.36643	0.505948	0.0123046	1.02408	68.2168	8.89465e-06	ribosome	translation	protein binding
P62888	RL30_HUMAN	60S ribosomal protein L30	0.443876	0.0711636	-1.25288	0.500188	0.0174298	1.00075	3.57436	0.0912492	cytosolic large ribosomal subunit	translation	structural constituent of ribosome
P62899	RL31_HUMAN	60S ribosomal protein L31	0.399669	0.0343112	-1.50207	0.493502	0.030108	-1.02633	17.8983	0.00388504	ribosome	translation	protein binding
P62910	RL32_HUMAN	60S ribosomal protein L32	0.403323	0.0323097	-1.4794	0.518494	0.0186429	1.07682	57.1957	1.91971e-05	cytosol	translational elongation	protein binding
P49207	RL34_HUMAN	60S ribosomal protein L34	0.428065	0.0506524	-1.33609	0.491592	0.00518243	-1.03421	7.65752	0.0218525	ribosome	translation	protein binding
P42766	RL35_HUMAN	60S ribosomal protein L35	0.411206	0.022526	-1.43187	0.480618	0.056241	-1.08066	7.87584	0.0185895	cytosolic large ribosomal subunit	translation	mRNA binding
P18077	RL35A_HUMAN	60S ribosomal protein L35a (Cell growth-inhibiting gene 33 protein)	0.408063	0.0276029	-1.4506	0.499219	0.00881897	-1.00313	49.4792	0.000108871	ribosome	ribosomal large subunit biogenesis	tRNA binding
P61513	RL37A_HUMAN	60S ribosomal protein L37a	0.424511	0.0481545	-1.35565	0.512597	0.026152	1.05169	10.3359	0.0182529	intracellular	translational elongation	metal ion binding
P36578	RL4_HUMAN	60S ribosomal protein L4 (60S ribosomal protein L1)	0.44322	0.0279641	-1.25622	0.501492	0.01142	1.00598	22.3293	0.000809804	ribosome	translation	protein binding
P46777	RL5_HUMAN	60S ribosomal protein L5	0.384321	0.0133095	-1.60199	0.495553	0.020678	-1.01795	122.76	6.16395e-07	nucleus	translational elongation	protein binding
Q02878	RL6_HUMAN	60S ribosomal protein L6 (Neoplasm-related protein C140) (Tax-responsive enhancer element-binding protein 107) (TaxREB107)	0.412366	0.00889369	-1.42503	0.498058	0.008165	-1.0078	302.26	8.40221e-09	ribosome	translational elongation	DNA binding
P18124	RL7_HUMAN	60S ribosomal protein L7	0.4118	0.0186712	-1.42836	0.510052	0.0138219	1.04103	107.329	1.14844e-06	cytosolic large ribosomal subunit	translational elongation	mRNA binding
P62424	RL7A_HUMAN	60S ribosomal protein L7a (PLA-X polypeptide) (Surfeit locus protein 3)	0.402709	0.0468708	-1.48318	0.522717	0.0213445	1.09519	27.1482	0.000812036	cytosolic large ribosomal subunit	ribosome biogenesis	RNA binding
P62917	RL8_HUMAN	60S ribosomal protein L8	0.401742	0.0179552	-1.48916	0.50706	0.013145	1.02864	99.9674	8.4985e-06	cytosolic large ribosomal subunit	translational elongation	RNA binding
P32969	RL9_HUMAN	60S ribosomal protein L9	0.434564	0.0337448	-1.30116	0.500499	0.0102178	1.002	20.9833	0.00100947	cytosol	translational elongation	RNA binding
P05388	RLA0_HUMAN	60S acidic ribosomal protein P0 (60S ribosomal protein L10E)	0.419459	0.0249007	-1.38402	0.513329	0.0128779	1.05478	67.2735	9.45786e-06	ribosome	translation	RNA binding
P05386	RLA1_HUMAN	60S acidic ribosomal protein P1	0.431532	0.0572341	-1.31733	0.529746	0.027153	1.12651	14.422	0.00349935	cytosol	translational elongation	structural constituent of ribosome
P05387	RLA2_HUMAN	60S acidic ribosomal protein P2 (Renal carcinoma antigen NY-REN-44)	0.450335	0.0258117	-1.22057	0.514959	0.0256732	1.06168	18.9062	0.00144781	ribosome	translational elongation	RNA binding
P09651	ROA1_HUMAN	Heterogeneous nuclear ribonucleoprotein A1 (hnRNP A1) (Helix-destabilizing protein) (Single-strand RNA-binding protein) (hnRNP core protein A1)	0.408766	0.0165521	-1.44639	0.502403	0.0156821	1.00966	101.187	1.50583e-06	nucleolus	mRNA processing	RNA binding
P22626	ROA2_HUMAN	Heterogeneous nuclear ribonucleoproteins A2/B1 (hnRNP A2/B1)	0.450776	0.0262311	-1.21839	0.496487	0.0170775	-1.01415	12.7963	0.00503519	nucleoplasm	RNA splicing	protein binding
P51991	ROA3_HUMAN	Heterogeneous nuclear ribonucleoprotein A3 (hnRNP A3)	0.452616	0.0304037	-1.20938	0.498557	0.0171893	-1.00579	10.3808	0.00914528	nucleus	mRNA processing	RNA binding
Q99729	ROAA_HUMAN	Heterogeneous nuclear ribonucleoprotein A/B (hnRNP A/B) (APOBEC1-binding protein 1) (ABBP-1)	0.489463	0.0245031	-1.04305	0.494329	0.0147291	-1.02294	0.120651	0.738539	cytoplasm	negative regulation of transcription, DNA-dependent	sequence-specific DNA binding
P19388	RPAB1_HUMAN	DNA-directed RNA polymerases I, II, and III subunit RPABC1 (RNA polymerases I, II, and III subunit ABC1) (DNA-directed RNA polymerase II 23 kDa polypeptide) (DNA-directed RNA polymerase II subunit E) (RPB5 homolog) (XAP4)	0.449914	0.021438	-1.22265	0.510916	0.00676942	1.04464	29.2975	0.000994834	nucleoplasm	transcription initiation from RNA polymerase II promoter	protein kinase activity
P52434	RPAB3_HUMAN	DNA-directed RNA polymerases I, II, and III subunit RPABC3 (RNA polymerases I, II, and III subunit ABC3) (DNA-directed RNA polymerase II subunit H) (DNA-directed RNA polymerases I, II, and III 17.1 kDa polypeptide) (RPB17) (RPB8 homolog) (hRPB8)	0.508184	0.0647436	1.03328	0.49121	0.0200928	-1.03579	0.250794	0.634354	nucleoplasm	transcription initiation from RNA polymerase II promoter	protein binding
P04843	RPN1_HUMAN	Dolichyl-diphosphooligosaccharide--protein glycosyltransferase subunit 1 (EC 2.4.1.119) (Dolichyl-diphosphooligosaccharide--protein glycosyltransferase 67 kDa subunit) (Ribophorin I) (RPN-I) (Ribophorin-1)	0.592217	0.0391125	1.45228	0.480599	0.0117469	-1.08074	44.8205	5.39929e-05	endoplasmic reticulum	protein modification process	transferase activity
P04844	RPN2_HUMAN	Dolichyl-diphosphooligosaccharide--protein glycosyltransferase subunit 2 (EC 2.4.1.119) (Dolichyl-diphosphooligosaccharide--protein glycosyltransferase 63 kDa subunit) (RIBIIR) (Ribophorin II) (RPN-II) (Ribophorin-2)	0.654813	0.0460186	1.89698	0.494186	0.0238124	-1.02353	57.6616	1.85361e-05	oligosaccharyltransferase complex	protein amino acid N-linked glycosylation via asparagine	dolichyl-diphosphooligosaccharide-protein glycotransferase activity
Q8IY81	RRMJ3_HUMAN	Putative rRNA methyltransferase 3 (EC 2.1.1.-) (Protein ftsJ homolog 3) (rRNA (uridine-2'-O-)-methyltransferase 3)	0.403302	0.0472612	-1.47953	0.503004	0.0104907	1.01209	12.2157	0.0129032	nucleolus	rRNA processing	transferase activity
P46783	RS10_HUMAN	40S ribosomal protein S10	0.404515	0.0229288	-1.4721	0.50988	0.00592129	1.04031	118.779	7.18508e-07	cytosolic small ribosomal subunit	translational elongation	protein binding
P62280	RS11_HUMAN	40S ribosomal protein S11	0.416776	0.0169648	-1.39937	0.504476	0.00765118	1.01807	133.24	4.20539e-07	ribosome	translation	protein binding
P25398	RS12_HUMAN	40S ribosomal protein S12	0.406033	0.064909	-1.46285	0.543892	0.0390223	1.19246	17.1774	0.00250457	cytosolic small ribosomal subunit	translation	molecular_function
P62277	RS13_HUMAN	40S ribosomal protein S13	0.421488	0.0131265	-1.37255	0.502177	0.00919196	1.00875	152.121	2.2562e-07	cytosol	translation	protein binding
P62263	RS14_HUMAN	40S ribosomal protein S14	0.419652	0.0636266	-1.38293	0.479576	0.0346392	-1.08518	4.10526	0.0702558	cytosolic small ribosomal subunit	translation	mRNA 5'-UTR binding
P62841	RS15_HUMAN	40S ribosomal protein S15 (RIG protein)	0.425226	0.0442455	-1.35169	0.521227	0.00577492	1.08867	27.773	0.000362808	nucleoplasm	translation	DNA binding
P62244	RS15A_HUMAN	40S ribosomal protein S15a	0.427151	0.0334283	-1.34109	0.492695	0.028065	-1.02965	13.5302	0.00425802	mitochondrion	positive regulation of cell proliferation	protein binding
P62249	RS16_HUMAN	40S ribosomal protein S16	0.39697	0.0574085	-1.51908	0.501592	0.0097735	1.00639	19.3658	0.0013337	cytosolic small ribosomal subunit	translation	protein binding
P08708	RS17_HUMAN	40S ribosomal protein S17	0.433239	0.0398338	-1.3082	0.533784	0.0431851	1.14493	16.1197	0.0030412	cytosolic small ribosomal subunit	translational initiation	structural constituent of ribosome
P62269	RS18_HUMAN	40S ribosomal protein S18 (Ke-3) (Ke3)	0.411458	0.0250257	-1.43038	0.481904	0.0398147	-1.0751	12.8598	0.00587492	small ribosomal subunit	translation	molecular_function
P39019	RS19_HUMAN	40S ribosomal protein S19	0.456944	0.0434082	-1.18845	0.496758	0.0129714	-1.01305	4.63381	0.056812	intracellular	rRNA processing	structural constituent of ribosome
P15880	RS2_HUMAN	40S ribosomal protein S2 (40S ribosomal protein S4) (Protein LLRep3)	0.425052	0.00996061	-1.35265	0.491113	0.0119872	-1.03619	107.794	1.12577e-06	cytosolic small ribosomal subunit	translational elongation	fibroblast growth factor 1 binding
P60866	RS20_HUMAN	40S ribosomal protein S20	0.424888	0.00436615	-1.35356	0.500103	0.0167165	1.00041	113.713	8.79425e-07	ribosome	translation	structural constituent of ribosome
P62266	RS23_HUMAN	40S ribosomal protein S23	0.417461	0.0167746	-1.39543	0.505673	0.0138862	1.02295	98.4524	1.70726e-06	cytosolic small ribosomal subunit	translational elongation	molecular_function
P62847	RS24_HUMAN	40S ribosomal protein S24	0.415314	0.0113264	-1.40782	0.496002	0.0152858	-1.01612	107.926	1.11942e-06	cytosolic small ribosomal subunit	rRNA processing	translation initiation factor binding
P62851	RS25_HUMAN	40S ribosomal protein S25	0.465105	0.0187195	-1.15005	0.497335	0.00548547	-1.01072	16.3792	0.00233437	ribosome	translation	protein binding
P62857	RS28_HUMAN	40S ribosomal protein S28	0.41373	0.0108039	-1.41703	0.502808	0.0115791	1.0113	189.831	7.8894e-08	cytosolic small ribosomal subunit	translational elongation	protein binding
P23396	RS3_HUMAN	40S ribosomal protein S3	0.434967	0.0212885	-1.29903	0.494935	0.00751422	-1.02047	42.336	6.83786e-05	nucleus	negative regulation of DNA repair	iron-sulfur cluster binding
P62861	RS30_HUMAN	40S ribosomal protein S30	0.419686	0.0397402	-1.38274	0.493612	0.0250033	-1.02588	10.3767	0.0146273	cytosolic small ribosomal subunit	translation	structural constituent of ribosome
P61247	RS3A_HUMAN	40S ribosomal protein S3a (v-fos transformation effector protein) (Fte-1)	0.458017	0.0258726	-1.18332	0.505211	0.0113941	1.02106	16.7202	0.00218254	nucleus	translational initiation	protein binding
P62701	RS4X_HUMAN	40S ribosomal protein S4, X isoform (SCR10) (Single copy abundant mRNA protein)	0.418466	0.0131522	-1.38968	0.500488	0.0103882	1.00195	143.704	2.9498e-07	ribosome	translation	rRNA binding
P46782	RS5_HUMAN	40S ribosomal protein S5 [Cleaved into: 40S ribosomal protein S5, N-terminally processed]	0.424911	0.012477	-1.35343	0.500307	0.00402563	1.00123	198.436	6.38424e-08	cytosolic small ribosomal subunit	translation	RNA binding
P62753	RS6_HUMAN	40S ribosomal protein S6 (Phosphoprotein NP33)	0.430726	0.0148405	-1.32166	0.515726	0.0378216	1.06495	26.2612	0.000447699	cytosolic small ribosomal subunit	ribosomal small subunit biogenesis	protein binding
P62081	RS7_HUMAN	40S ribosomal protein S7	0.406562	0.0214111	-1.45965	0.509214	0.00376553	1.03755	133.777	4.12707e-07	cytosolic small ribosomal subunit	translation	protein binding
P62241	RS8_HUMAN	40S ribosomal protein S8	0.413368	0.00746027	-1.41915	0.493643	0.0105917	-1.02576	230.361	3.12213e-08	cytosolic small ribosomal subunit	translational elongation	structural constituent of ribosome
P46781	RS9_HUMAN	40S ribosomal protein S9	0.413752	0.0037919	-1.41691	0.487111	0.0145323	-1.05292	95.4317	6.61699e-05	cytoplasm	translational elongation	translation regulator activity
P08865	RSSA_HUMAN	40S ribosomal protein SA (37 kDa laminin receptor precursor) (37LRP) (37/67 kDa laminin receptor) (LRP/LR) (67 kDa laminin receptor) (67LR) (Colon carcinoma laminin-binding protein) (Laminin receptor 1) (LamR) (Laminin-binding protein precursor p40) (LBP/p40) (Multidrug resistance-associated protein MGr1-Ag) (NEM/1CHD4)	0.428274	0.00895609	-1.33496	0.497756	0.011268	-1.00902	139.814	3.35572e-07	cytosolic small ribosomal subunit	cell adhesion	ribosome binding
Q15404	RSU1_HUMAN	Ras suppressor protein 1 (RSP-1) (Rsu-1)	0.536851	0.0495995	1.15913	0.545119	0.0547051	1.19838	0.0501434	0.830244	cytosol	signal transduction	protein binding
Q9NQC3	RTN4_HUMAN	Reticulon-4 (Foocen) (Neurite outgrowth inhibitor) (Nogo protein) (Neuroendocrine-specific protein) (NSP) (Neuroendocrine-specific protein C homolog) (RTN-x) (Reticulon-5)	0.564527	0.0341376	1.29635	0.49576	0.00816963	-1.01711	23.0283	0.000724962	endoplasmic reticulum	negative regulation of anti-apoptosis	protein binding
P08621	RU17_HUMAN	U1 small nuclear ribonucleoprotein 70 kDa (U1 snRNP 70 kDa) (U1-70K) (snRNP70)	0.446188	0.0374178	-1.24121	0.498001	0.0284511	-1.00803	5.20128	0.0565836	spliceosomal complex	mRNA processing	protein binding
P09234	RU1C_HUMAN	U1 small nuclear ribonucleoprotein C (U1 snRNP C) (U1-C) (U1C)	0.424884	0.0288594	-1.35358	0.525933	0.0314954	1.10941	19.525	0.0069003	U1 snRNP	spliceosomal snRNP assembly	single-stranded RNA binding
P09661	RU2A_HUMAN	U2 small nuclear ribonucleoprotein A' (U2 snRNP A')	0.453587	0.0217599	-1.20465	0.487558	0.0147705	-1.05104	7.04408	0.0327478	U2 snRNP	RNA splicing	protein binding
Q9Y265	RUVB1_HUMAN	RuvB-like 1 (EC 3.6.4.12) (49 kDa TATA box-binding protein-interacting protein) (49 kDa TBP-interacting protein) (54 kDa erythrocyte cytosolic protein) (ECP-54) (INO80 complex subunit H) (Nuclear matrix protein 238) (NMP 238) (Pontin 52) (TIP49a) (TIP60-associated protein 54-alpha) (TAP54-alpha)	0.499658	0.0159321	-1.00137	0.491596	0.0156276	-1.03419	0.783016	0.396998	NuA4 histone acetyltransferase complex	histone H2A acetylation	DNA helicase activity
Q9Y230	RUVB2_HUMAN	RuvB-like 2 (EC 3.6.4.12) (48 kDa TATA box-binding protein-interacting protein) (48 kDa TBP-interacting protein) (51 kDa erythrocyte cytosolic protein) (ECP-51) (INO80 complex subunit J) (Repressing pontin 52) (Reptin 52) (TIP49b) (TIP60-associated protein 54-beta) (TAP54-beta)	0.566245	0.418815	1.30545	0.252956	0.198923	-2.95325	1.86116	0.214729	cytoplasm	histone H4 acetylation	protein binding
P62304	RUXE_HUMAN	Small nuclear ribonucleoprotein E (snRNP-E) (Sm protein E) (Sm-E) (SmE)	0.463781	0.0226711	-1.15619	0.499588	0.0412675	-1.00165	2.31323	0.179094	cytosol	spliceosomal snRNP assembly	protein binding
P62306	RUXF_HUMAN	Small nuclear ribonucleoprotein F (snRNP-F) (Sm protein F) (Sm-F) (SmF)	0.478646	0.0265061	-1.08923	0.492317	0.0097028	-1.03121	1.17944	0.3057	spliceosomal complex	RNA splicing	protein binding
A8MWD9	RUXGL_HUMAN	Small nuclear ribonucleoprotein G-like protein	0.454574	0.0210808	-1.19986	0.488391	0.0405904	-1.04754	2.18667	0.189693	cytosol	spliceosomal snRNP assembly	RNA binding
P25815	S100P_HUMAN	Protein S100-P (Protein S100-E) (S100 calcium-binding protein P)	0.712289	0.0564659	2.47571	0.567188	0.0501723	1.31047	22.1402	0.000834781	cytoplasm	endothelial cell migration	protein binding
P26447	S10A4_HUMAN	Protein S100-A4 (Calvasculin) (Metastasin) (Placental calcium-binding protein) (Protein Mts1) (S100 calcium-binding protein A4)	0.790762	0.032711	3.77924	0.497313	0.0280236	-1.01081	183.432	1.005e-05	neuron projection	positive regulation of I-kappaB kinase/NF-kappaB cascade	calcium ion binding
P06703	S10A6_HUMAN	Protein S100-A6 (Calcyclin) (Growth factor-inducible protein 2A9) (MLN 4) (Prolactin receptor-associated protein) (PRA) (S100 calcium-binding protein A6)	0.631117	0.0440236	1.71089	0.478853	0.0210887	-1.08832	58.379	1.75709e-05	cytoplasm	axonogenesis	S100 beta binding
P31949	S10AB_HUMAN	Protein S100-A11 (Calgizzarin) (Metastatic lymph node gene 70 protein) (MLN 70) (Protein S100-C) (S100 calcium-binding protein A11)	0.649958	0.0333235	1.8568	0.482132	0.0189599	-1.07412	114.967	8.35871e-07	cytoplasm	negative regulation of cell proliferation	S100 beta binding
Q99584	S10AD_HUMAN	Protein S100-A13 (S100 calcium-binding protein A13)	0.635447	0.0209689	1.74309	0.500456	0.0155137	1.00182	111.29	4.26614e-05	nucleus	positive regulation of I-kappaB kinase/NF-kappaB cascade	copper ion binding
O14975	S27A2_HUMAN	Very long-chain acyl-CoA synthetase (VLACS) (VLCS) (EC 6.2.1.-) (Fatty acid transport protein 2) (FATP-2) (Fatty-acid-coenzyme A ligase, very long-chain 1) (Long-chain-fatty-acid--CoA ligase) (EC 6.2.1.3) (Solute carrier family 27 member 2) (THCA-CoA ligase) (Very long-chain-fatty-acid-CoA ligase)	0.703885	0.0353082	2.37706	0.527113	0.0166879	1.11467	100.142	2.12943e-05	endoplasmic reticulum membrane	lipid metabolic process	long-chain fatty acid-CoA ligase activity
Q9UBT2	SAE2_HUMAN	SUMO-activating enzyme subunit 2 (EC 6.3.2.-) (Anthracycline-associated resistance ARX) (Ubiquitin-like 1-activating enzyme E1B)	0.464297	0.0311203	-1.15379	0.506065	0.0267145	1.02456	5.75382	0.0399822	nucleus	protein sumoylation	enzyme activator activity
P23526	SAHH_HUMAN	Adenosylhomocysteinase (AdoHcyase) (EC 3.3.1.1) (S-adenosyl-L-homocysteine hydrolase)	0.533557	0.0212115	1.14389	0.492313	0.00942661	-1.03123	18.9433	0.00143818	cytoplasm	one-carbon metabolic process	adenosylhomocysteinase activity
Q5H9R7	SAPS3_HUMAN	Serine/threonine-protein phosphatase 6 regulatory subunit 3 (SAPS domain family member 3) (Sporulation-induced transcript 4-associated protein SAPL)	0.483374	0.0737468	-1.06879	0.473898	0.0463192	-1.11016	0.056095	0.81956	nucleus	regulation of phosphoprotein phosphatase activity	protein binding
Q9NR31	SAR1A_HUMAN	GTP-binding protein SAR1a (COPII-associated small GTPase)	0.530694	0.0466144	1.1308	0.513712	0.0174784	1.0564	0.585626	0.46371	intracellular	intracellular protein transport	GTP binding
O75396	SC22B_HUMAN	Vesicle-trafficking protein SEC22b (ER-Golgi SNARE of 24 kDa) (ERS-24) (ERS24) (SEC22 vesicle-trafficking protein homolog B) (SEC22 vesicle-trafficking protein-like 1)	0.436307	0.049029	-1.29197	0.495552	0.016967	-1.01795	7.82394	0.0188873	null	null	null
Q15436	SC23A_HUMAN	Protein transport protein Sec23A (SEC23-related protein A)	0.556745	0.0323079	1.25604	0.507602	0.0214432	1.03088	9.63715	0.0111671	Golgi apparatus	cellular membrane organization	protein binding
P60468	SC61B_HUMAN	Protein transport protein Sec61 subunit beta	0.519498	0.0264491	1.08116	0.514998	0.0238624	1.06185	0.0957502	0.763342	endoplasmic reticulum	protein transport	protein binding
P55809	SCOT1_HUMAN	Succinyl-CoA:3-ketoacid-coenzyme A transferase 1, mitochondrial (EC 2.8.3.5) (3-oxoacid-CoA transferase 1) (Somatic-type succinyl-CoA:3-oxoacid-CoA-transferase) (SCOT-s)	0.51935	0.0193073	1.08052	0.50855	0.0217911	1.0348	0.825662	0.384906	mitochondrial matrix	metabolic process	3-oxoacid CoA-transferase activity
P55735	SEC13_HUMAN	Protein SEC13 homolog (SEC13-like protein 1) (SEC13-related protein)	0.572273	0.0077738	1.33794	0.520027	0.0181679	1.08345	21.3082	0.00363022	nuclear envelope	intracellular protein transport	protein binding
Q15019	SEPT2_HUMAN	Septin-2 (Neural precursor cell expressed developmentally down-regulated protein 5) (NEDD-5)	0.550479	0.0105587	1.22459	0.50098	0.0105042	1.00393	60.2842	2.80863e-05	condensed chromosome kinetochore	cell cycle	protein binding
Q16181	SEPT7_HUMAN	Septin-7 (CDC10 protein homolog)	0.573077	0.0301186	1.34234	0.513474	0.0225324	1.05539	14.1392	0.00448349	chromosome	protein heterooligomerization	protein binding
Q9UHD8	SEPT9_HUMAN	Septin-9 (MLL septin-like fusion protein MSF-A) (MLL septin-like fusion protein) (Ovarian/Breast septin) (Ov/Br septin) (Septin D1)	0.613581	0.039958	1.58787	0.51104	0.0205718	1.04516	15.6171	0.016792	microtubule	cell division	GTPase activity
O43175	SERA_HUMAN	D-3-phosphoglycerate dehydrogenase (3-PGDH) (EC 1.1.1.95)	0.361874	0.0367529	-1.76339	0.458055	0.0531763	-1.18315	13.2832	0.00450232	null	oxidation reduction	electron carrier activity
Q9NQF3	SERHL_HUMAN	Serine hydrolase-like protein (SHL) (EC 3.1.-.-)	0.499553	0.102048	-1.00179	0.443121	0.0548801	-1.25672	0.711614	0.446402	null	null	null
P50454	SERPH_HUMAN	Serpin H1 (47 kDa heat shock protein) (Arsenic-transactivated protein 3) (AsTP3) (Cell proliferation-inducing gene 14 protein) (Collagen-binding protein) (Colligin) (Rheumatoid arthritis-related antigen RA-A47)	0.519541	0.0255844	1.08135	0.475547	0.0117908	-1.10284	14.6338	0.00334383	cytoplasm	collagen biosynthetic process	unfolded protein binding
Q01105	SET_HUMAN	Protein SET (HLA-DR-associated protein II) (Inhibitor of granzyme A-activated DNase) (IGAAD) (PHAPII) (Phosphatase 2A inhibitor I2PP2A) (I-2PP2A) (Template-activating factor I) (TAF-I)	0.387995	0.00796199	-1.57736	0.483852	0.0282276	-1.06675	64.093	1.17003e-05	perinuclear region of cytoplasm	DNA replication	protein phosphatase type 2A regulator activity
Q15637	SF01_HUMAN	Splicing factor 1 (Mammalian branch point-binding protein) (BBP) (mBBP) (Transcription factor ZFM1) (Zinc finger gene in MEN1 locus) (Zinc finger protein 162)	0.459265	0.0230867	-1.17739	0.505627	0.0218193	1.02277	6.39042	0.0648074	nucleus	regulation of transcription	nucleic acid binding
O75494	SF13A_HUMAN	Serine/arginine-rich splicing factor 10 (40 kDa SR-repressor protein) (SRrp40) (FUS-interacting serine-arginine-rich protein 1) (Splicing factor SRp38) (Splicing factor, arginine/serine-rich 13A) (TLS-associated protein with Ser-Arg repeats) (TASR) (TLS-associated protein with SR repeats) (TLS-associated serine-arginine protein) (TLS-associated SR protein)	0.421648	0.0139407	-1.37165	0.507094	0.0465228	1.02878	9.09368	0.029566	nucleus	mRNA splice site selection	protein binding
Q15459	SF3A1_HUMAN	Splicing factor 3A subunit 1 (SF3a120) (Spliceosome-associated protein 114) (SAP 114)	0.398792	0.041095	-1.50757	0.537823	0.0130691	1.16368	51.9826	5.02909e-05	nucleus	mRNA processing	protein binding
O75533	SF3B1_HUMAN	Splicing factor 3B subunit 1 (Pre-mRNA-splicing factor SF3b 155 kDa subunit) (SF3b155) (Spliceosome-associated protein 155) (SAP 155)	0.4464	0.046479	-1.24014	0.53867	0.0313392	1.16765	9.03116	0.023848	nuclear speck	anterior/posterior pattern formation	protein binding
Q13435	SF3B2_HUMAN	Splicing factor 3B subunit 2 (Pre-mRNA-splicing factor SF3b 145 kDa subunit) (SF3b145) (SF3b150) (Spliceosome-associated protein 145) (SAP 145)	0.482051	0.0196813	-1.07447	0.540351	0.0308348	1.17557	12.0112	0.0104663	nucleus	mRNA processing	nucleic acid binding
Q15393	SF3B3_HUMAN	Splicing factor 3B subunit 3 (Pre-mRNA-splicing factor SF3b 130 kDa subunit) (SF3b130) (STAF130) (Spliceosome-associated protein 130) (SAP 130)	0.487393	0.0274887	-1.05173	0.514793	0.0183036	1.06097	4.13004	0.0695427	nucleus	protein complex assembly	nucleic acid binding
Q15427	SF3B4_HUMAN	Splicing factor 3B subunit 4 (Pre-mRNA-splicing factor SF3b 49 kDa subunit) (SF3b50) (Spliceosome-associated protein 49) (SAP 49)	0.456314	0.0358067	-1.19148	0.510783	0.029808	1.04408	6.27636	0.0366402	nucleus	mRNA processing	protein binding
P23246	SFPQ_HUMAN	Splicing factor, proline- and glutamine-rich (100 kDa DNA-pairing protein) (hPOMp100) (DNA-binding p52/p100 complex, 100 kDa subunit) (Polypyrimidine tract-binding protein-associated-splicing factor) (PSF) (PTB-associated-splicing factor)	0.440814	0.0240943	-1.26853	0.503445	0.0128772	1.01387	31.5336	0.00022285	nucleus	regulation of transcription	DNA binding
Q05519	SFR11_HUMAN	Serine/arginine-rich splicing factor 11 (Arginine-rich 54 kDa nuclear protein) (p54) (Splicing factor, arginine/serine-rich 11)	0.384702	0.0280972	-1.59941	0.502106	0.0220813	1.00846	43.9371	0.000568389	nucleus	RNA splicing	nucleotide binding
Q07955	SFRS1_HUMAN	Serine/arginine-rich splicing factor 1 (Alternative-splicing factor 1) (ASF-1) (Splicing factor, arginine/serine-rich 1) (pre-mRNA-splicing factor SF2, P33 subunit)	0.439764	0.0144577	-1.27395	0.481996	0.0281895	-1.07471	9.1026	0.0145486	cytoplasm	mRNA splice site selection	nucleotide binding
Q01130	SFRS2_HUMAN	Serine/arginine-rich splicing factor 2 (Protein PR264) (Splicing component, 35 kDa) (Splicing factor SC35) (SC-35) (Splicing factor, arginine/serine-rich 2)	0.44824	0.00695814	-1.23095	0.510389	0.0398193	1.04244	7.09147	0.0562154	nucleus	mRNA processing	transcription corepressor activity
Q08170	SFRS4_HUMAN	Serine/arginine-rich splicing factor 4 (Pre-mRNA-splicing factor SRP75) (SRP001LB) (Splicing factor, arginine/serine-rich 4)	0.410727	0.0276979	-1.43471	0.472827	0.0350771	-1.11494	8.75895	0.0181586	nuclear speck	RNA splicing, via transesterification reactions	RNA binding
Q13247	SFRS6_HUMAN	Serine/arginine-rich splicing factor 6 (Pre-mRNA-splicing factor SRP55) (Splicing factor, arginine/serine-rich 6)	0.45835	0.0329224	-1.18174	0.490446	0.0203981	-1.03896	3.56944	0.0914391	nucleus	mRNA splice site selection	nucleotide binding
Q16629	SFRS7_HUMAN	Serine/arginine-rich splicing factor 7 (Splicing factor 9G8) (Splicing factor, arginine/serine-rich 7)	0.434001	0.0161462	-1.30414	0.522026	0.0285808	1.09216	29.7638	0.000950287	nucleus	mRNA processing	protein binding
Q13242	SFRS9_HUMAN	Serine/arginine-rich splicing factor 9 (Pre-mRNA-splicing factor SRp30C) (Splicing factor, arginine/serine-rich 9)	0.539437	0.0181342	1.17126	0.516224	0.0225922	1.06707	2.2458	0.184633	nucleus	mRNA splice site selection	RNA binding
Q9H9B4	SFXN1_HUMAN	Sideroflexin-1 (Tricarboxylate carrier protein) (TCC)	0.613145	0.0324216	1.58495	0.479225	0.0166364	-1.0867	67.5285	3.59797e-05	integral to membrane	transmembrane transport	protein binding
P63208	SKP1_HUMAN	S-phase kinase-associated protein 1 (Cyclin-A/CDK2-associated protein p19) (Organ of Corti protein 2) (OCP-2) (Organ of Corti protein II) (OCP-II) (RNA polymerase II elongation factor-like protein) (SIII) (Transcription elongation factor B) (p19A) (p19skp1)	0.552509	0.0189126	1.23468	0.506798	0.0172631	1.02756	19.1202	0.00139328	cytosol	SCF-dependent proteasomal ubiquitin-dependent protein catabolic process	protein binding
Q9UQE7	SMC3_HUMAN	Structural maintenance of chromosomes protein 3 (SMC protein 3) (SMC-3) (Basement membrane-associated chondroitin proteoglycan) (Bamacan) (Chondroitin sulfate proteoglycan 6) (Chromosome-associated polypeptide) (hCAP)	0.50898	0.0348034	1.03658	0.548328	0.0373921	1.214	2.17318	0.190874	cohesin complex	sister chromatid cohesion	protein heterodimerization activity
P62314	SMD1_HUMAN	Small nuclear ribonucleoprotein Sm D1 (Sm-D1) (Sm-D autoantigen) (snRNP core protein D1)	0.526698	0.0661213	1.11282	0.538816	0.0343141	1.16833	0.108672	0.751307	nucleoplasm	spliceosome assembly	protein binding
P62318	SMD3_HUMAN	Small nuclear ribonucleoprotein Sm D3 (Sm-D3) (snRNP core protein D3)	0.480559	0.0929885	-1.08091	0.574282	0.0697201	1.34897	3.25143	0.109023	cytosol	mRNA processing	protein binding
Q7KZF4	SND1_HUMAN	Staphylococcal nuclease domain-containing protein 1 (100 kDa coactivator) (EBNA2 coactivator p100) (Tudor domain-containing protein 11) (p100 co-activator)	0.525004	0.0241461	1.10528	0.512329	0.0251977	1.05056	0.791463	0.394556	cytoplasm	regulation of transcription	protein binding
Q9UMY4	SNX12_HUMAN	Sorting nexin-12	0.56937	0.0157583	1.32218	0.528199	0.0185983	1.11954	15.281	0.00356966	null	cell communication	phosphoinositide binding
Q9Y5B9	SP16H_HUMAN	FACT complex subunit SPT16 (Chromatin-specific transcription elongation factor 140 kDa subunit) (FACT 140 kDa subunit) (FACTp140) (Facilitates chromatin transcription complex subunit SPT16) (hSPT16)	0.479371	0.0312164	-1.08607	0.477578	0.0131573	-1.0939	0.0168068	0.899421	chromosome	DNA repair	positive transcription elongation factor activity
P36952	SPB5_HUMAN	Serpin B5 (Maspin) (Peptidase inhibitor 5) (PI-5)	0.620468	0.0736215	1.63483	0.531155	0.0366857	1.1329	6.02742	0.0364517	extracellular region	morphogenesis of an epithelium	protein binding
Q13813	SPTA2_HUMAN	Spectrin alpha chain, brain (Alpha-II spectrin) (Fodrin alpha chain) (Spectrin, non-erythroid alpha chain)	0.467758	0.0260113	-1.13786	0.508924	0.0146335	1.03635	11.4152	0.00701874	cytoplasm	actin filament capping	protein binding
Q01082	SPTB2_HUMAN	Spectrin beta chain, brain 1 (Beta-II spectrin) (Fodrin beta chain) (Spectrin, non-erythroid beta chain 1)	0.470083	0.0433587	-1.12728	0.521689	0.0109483	1.09069	7.98998	0.0179546	cortical cytoskeleton	actin filament capping	structural constituent of cytoskeleton
Q13501	SQSTM_HUMAN	Sequestosome-1 (EBI3-associated protein of 60 kDa) (EBIAP) (p60) (Phosphotyrosine-independent ligand for the Lck SH2 domain of 62 kDa) (Ubiquitin-binding protein p62)	0.480217	0.0706091	-1.08239	0.433032	0.0505038	-1.3093	1.55555	0.243795	nucleoplasm	ubiquitin-dependent protein catabolic process	protein binding
P49458	SRP09_HUMAN	Signal recognition particle 9 kDa protein (SRP9)	0.467379	0.0183572	-1.13959	0.502646	0.00992256	1.01064	8.82598	0.0311264	signal recognition particle, endoplasmic reticulum targeting	SRP-dependent cotranslational protein targeting to membrane	protein binding
Q9Y5M8	SRPRB_HUMAN	Signal recognition particle receptor subunit beta (SR-beta) (Protein APMCF1)	0.555411	0.0534917	1.24927	0.468761	0.0266108	-1.13328	10.5172	0.0118239	membrane	small GTPase mediated signal transduction	receptor activity
Q8IYB3	SRRM1_HUMAN	Serine/arginine repetitive matrix protein 1 (SR-related nuclear matrix protein of 160 kDa) (SRm160) (Ser/Arg-related nuclear matrix protein)	0.505094	0.0229063	1.02058	0.48944	0.0101991	-1.04315	2.33856	0.157201	nucleus	RNA splicing, via transesterification reactions	DNA binding
P51571	SSRD_HUMAN	Translocon-associated protein subunit delta (TRAP-delta) (Signal sequence receptor subunit delta) (SSR-delta)	0.56674	0.0389653	1.30808	0.499505	0.0209199	-1.00198	6.93368	0.0579923	endoplasmic reticulum membrane	intracellular protein transport	protein binding
Q9UNL2	SSRG_HUMAN	Translocon-associated protein subunit gamma (TRAP-gamma) (Signal sequence receptor subunit gamma) (SSR-gamma)	0.536186	0.0472864	1.15604	0.516555	0.0435631	1.06849	0.314494	0.599135	microsome	cotranslational protein targeting to membrane	signal sequence binding
Q08945	SSRP1_HUMAN	FACT complex subunit SSRP1 (Chromatin-specific transcription elongation factor 80 kDa subunit) (Facilitates chromatin transcription complex 80 kDa subunit) (FACT 80 kDa subunit) (FACTp80) (Facilitates chromatin transcription complex subunit SSRP1) (Recombination signal sequence recognition protein 1) (Structure-specific recognition protein 1) (hSSRP1) (T160)	0.476056	0.0479749	-1.10059	0.473823	0.0657428	-1.11049	0.00349798	0.954491	cytoplasm	regulation of transcription	protein binding
P31948	STIP1_HUMAN	Stress-induced-phosphoprotein 1 (STI1) (Hsc70/Hsp90-organizing protein) (Hop) (Renal carcinoma antigen NY-REN-11) (Transformation-sensitive protein IEF SSP 3521)	0.482182	0.0282398	-1.07391	0.488203	0.0121827	-1.04833	0.229948	0.641877	Golgi apparatus	response to stress	protein binding
Q13188	STK3_HUMAN	Serine/threonine-protein kinase 3 (EC 2.7.11.1) (Mammalian STE20-like protein kinase 2) (MST-2) (STE20-like kinase MST2) (Serine/threonine-protein kinase Krs-1)	0.51262	0.0454995	1.05179	0.469826	0.0268931	-1.12845	2.62235	0.156495	nucleus	signal transduction	protein serine/threonine kinase activity
Q9UJZ1	STML2_HUMAN	Stomatin-like protein 2 (SLP-2) (EPB72-like protein 2)	0.469063	0.0525353	-1.13191	0.488387	0.0340661	-1.04755	0.476274	0.509636	cytoplasm	null	receptor binding
P16949	STMN1_HUMAN	Stathmin (Leukemia-associated phosphoprotein p18) (Metablastin) (Oncoprotein 18) (Op18) (Phosphoprotein p19) (pp19) (Prosolin) (Protein Pr22) (pp17)	0.500355	0.0318293	1.00142	0.477305	0.0189997	-1.0951	1.65915	0.233723	cytoplasm	signal transduction	tubulin binding
Q9Y3F4	STRAP_HUMAN	Serine-threonine kinase receptor-associated protein (MAP activator with WD repeats) (UNR-interacting protein) (WD-40 repeat protein PT-WD)	0.39137	0.0080934	-1.55513	0.481572	0.0211765	-1.07653	94.9872	2.011e-06	cytoplasm	mRNA processing	protein binding
Q8NBJ7	SUMF2_HUMAN	Sulfatase-modifying factor 2 (C-alpha-formylglycine-generating enzyme 2)	0.567157	0.034591	1.31031	0.511585	0.0294577	1.04744	4.48801	0.101514	endoplasmic reticulum lumen	null	metal ion binding
O15260	SURF4_HUMAN	Surfeit locus protein 4	0.529406	0.0296344	1.12497	0.500162	0.025678	1.00065	3.33723	0.0976842	integral to membrane	biological_process	protein binding
P49588	SYAC_HUMAN	Alanyl-tRNA synthetase, cytoplasmic (EC 6.1.1.7) (Alanine--tRNA ligase) (AlaRS) (Renal carcinoma antigen NY-REN-42)	0.559602	0.0303547	1.27068	0.482735	0.0292973	-1.07153	19.9195	0.00121025	cytoplasm	tRNA aminoacylation	nucleotide binding
P07814	SYEP_HUMAN	Bifunctional aminoacyl-tRNA synthetase (Cell proliferation-inducing gene 32 protein) [Includes: Glutamyl-tRNA synthetase (EC 6.1.1.17) (Glutamate--tRNA ligase) (GluRS); Prolyl-tRNA synthetase (EC 6.1.1.15) (Proline--tRNA ligase)]	0.453528	0.0163655	-1.20494	0.484267	0.0137045	-1.06497	12.4428	0.00547018	cytosol	protein complex assembly	ligase activity
Q9Y285	SYFA_HUMAN	Phenylalanyl-tRNA synthetase alpha chain (EC 6.1.1.20) (CML33) (Phenylalanine--tRNA ligase alpha chain) (PheRS)	0.536337	0.0265276	1.15674	0.491342	0.0180158	-1.03524	11.1979	0.00857349	cytosol	phenylalanyl-tRNA aminoacylation	ligase activity
P41250	SYG_HUMAN	Glycyl-tRNA synthetase (EC 6.1.1.14) (Diadenosine tetraphosphate synthetase) (AP-4-A synthetase) (Glycine--tRNA ligase) (GlyRS)	0.477091	0.0542265	-1.09604	0.473366	0.0240055	-1.11253	0.0236806	0.880762	cytosol	cell death	ATP binding
P12081	SYHC_HUMAN	Histidyl-tRNA synthetase, cytoplasmic (EC 6.1.1.21) (Histidine--tRNA ligase) (HisRS)	0.562508	0.0119349	1.28576	0.5068	0.05869	1.02757	3.46078	0.112174	cytosol	histidyl-tRNA aminoacylation	ATP binding
P41252	SYIC_HUMAN	Isoleucyl-tRNA synthetase, cytoplasmic (EC 6.1.1.5) (Isoleucine--tRNA ligase) (IRS) (IleRS)	0.406999	0.0316209	-1.45701	0.503489	0.0318527	1.01405	27.7301	0.000364935	cytosol	isoleucyl-tRNA aminoacylation	ligase activity
Q9NSE4	SYIM_HUMAN	Isoleucyl-tRNA synthetase, mitochondrial (EC 6.1.1.5) (Isoleucine--tRNA ligase) (IleRS)	0.568267	0.0188057	1.31625	0.506155	0.0450024	1.02493	6.62124	0.0329642	cytoplasm	isoleucyl-tRNA aminoacylation	ligase activity
Q15046	SYK_HUMAN	Lysyl-tRNA synthetase (EC 6.1.1.6) (Lysine--tRNA ligase) (LysRS)	0.569592	0.023345	1.32338	0.513085	0.0217672	1.05374	12.5366	0.0122084	cytosol	lysyl-tRNA aminoacylation	nucleic acid binding
Q9P2J5	SYLC_HUMAN	Leucyl-tRNA synthetase, cytoplasmic (EC 6.1.1.4) (Leucine--tRNA ligase) (LeuRS)	0.432709	0.0536984	-1.31102	0.521653	0.0298806	1.09053	12.5691	0.00530969	cytosol	leucyl-tRNA aminoacylation	protein binding
P56192	SYMC_HUMAN	Methionyl-tRNA synthetase, cytoplasmic (EC 6.1.1.10) (Methionine--tRNA ligase) (MetRS)	0.489451	0.0341077	-1.0431	0.4593	0.0240897	-1.17723	2.95364	0.119805	mitochondrion	methionyl-tRNA aminoacylation	ATP binding
O43776	SYNC_HUMAN	Asparaginyl-tRNA synthetase, cytoplasmic (EC 6.1.1.22) (Asparagine--tRNA ligase) (AsnRS)	0.396038	0.0338013	-1.52501	0.50969	0.0540696	1.03952	19.0603	0.00140829	cytosol	asparaginyl-tRNA aminoacylation	ligase activity
P47897	SYQ_HUMAN	Glutaminyl-tRNA synthetase (EC 6.1.1.18) (Glutamine--tRNA ligase) (GlnRS)	0.538944	0.0334393	1.16893	0.526882	0.0154393	1.11364	0.643511	0.441089	mitochondrial matrix	glutaminyl-tRNA aminoacylation	glutamine-tRNA ligase activity
P54136	SYRC_HUMAN	Arginyl-tRNA synthetase, cytoplasmic (EC 6.1.1.19) (Arginine--tRNA ligase) (ArgRS)	0.535406	0.0242457	1.15242	0.492756	0.0235111	-1.0294	9.56865	0.0113793	cytosol	arginyl-tRNA aminoacylation	nucleotide binding
P26639	SYTC_HUMAN	Threonyl-tRNA synthetase, cytoplasmic (EC 6.1.1.3) (Threonine--tRNA ligase) (ThrRS)	0.499293	0.0258263	-1.00283	0.481547	0.0100378	-1.07664	2.46121	0.14776	cytoplasm	translation	protein homodimerization activity
O76070	SYUG_HUMAN	Gamma-synuclein (Breast cancer-specific gene 1 protein) (Persyn) (Synoretin) (SR)	0.498827	0.0333035	-1.0047	0.504907	0.0112626	1.01982	0.149885	0.707641	cytoplasm	regulation of neurotransmitter secretion	protein binding
P26640	SYVC_HUMAN	Valyl-tRNA synthetase (EC 6.1.1.9) (Protein G7a) (Valine--tRNA ligase) (ValRS)	0.524415	0.0199114	1.10267	0.49122	0.0106928	-1.03575	12.9431	0.00486681	cytoplasm	translational elongation	nucleotide binding
P23381	SYWC_HUMAN	Tryptophanyl-tRNA synthetase, cytoplasmic (EC 6.1.1.2) (Interferon-induced protein 53) (IFP53) (Tryptophan--tRNA ligase) (TrpRS) (hWRS) [Cleaved into: T1-TrpRS; T2-TrpRS]	0.586712	0.164792	1.41962	0.455835	0.0574209	-1.19377	3.37473	0.0960622	cytoplasm	regulation of angiogenesis	nucleotide binding
P54577	SYYC_HUMAN	Tyrosyl-tRNA synthetase, cytoplasmic (EC 6.1.1.1) (Tyrosyl--tRNA ligase) (TyrRS)	0.441721	0.0571319	-1.26387	0.472315	0.024909	-1.11723	1.44577	0.256906	cytoplasm	tyrosyl-tRNA aminoacylation	protein binding
P37802	TAGL2_HUMAN	Transgelin-2 (SM22-alpha homolog)	0.550646	0.0239923	1.22542	0.511889	0.0263787	1.04871	7.08835	0.0238012	nuclear membrane	muscle organ development	protein binding
P37837	TALDO_HUMAN	Transaldolase (EC 2.2.1.2)	0.645013	0.0213198	1.817	0.497908	0.00767152	-1.00841	252.91	1.99096e-08	microsome	carbohydrate metabolic process	transaldolase activity
Q71U36	TBA1A_HUMAN	Tubulin alpha-1A chain (Alpha-tubulin 3) (Tubulin B-alpha-1) (Tubulin alpha-3 chain)	0.50404	0.00995138	1.01629	0.506942	0.00681794	1.02816	0.347191	0.568779	microtubule	protein polymerization	protein domain specific binding
P68363	TBA1B_HUMAN	Tubulin alpha-1B chain (Alpha-tubulin ubiquitous) (Tubulin K-alpha-1) (Tubulin alpha-ubiquitous chain)	0.509593	0.00792718	1.03912	0.503696	0.00448417	1.01489	2.51547	0.143817	microtubule	protein polymerization	protein binding
Q9BQE3	TBA1C_HUMAN	Tubulin alpha-1C chain (Alpha-tubulin 6) (Tubulin alpha-6 chain)	0.498512	0.025749	-1.00597	0.470235	0.0550784	-1.12659	1.29775	0.281177	microtubule	microtubule-based movement	protein binding
P68366	TBA4A_HUMAN	Tubulin alpha-4A chain (Alpha-tubulin 1) (Testis-specific alpha-tubulin) (Tubulin H2-alpha) (Tubulin alpha-1 chain)	0.53931	0.0211305	1.17066	0.498177	0.0198102	-1.00732	12.1003	0.00593561	extracellular region	microtubule-based movement	GTP binding
Q9H853	TBA4B_HUMAN	Putative tubulin-like protein alpha-4B (Alpha-tubulin 4B)	0.516287	0.0120368	1.06734	0.496824	0.0067647	-1.01278	11.921	0.0061983	null	null	null
Q9BVA1	TBB2B_HUMAN	Tubulin beta-2B chain	0.508151	0.0146294	1.03314	0.504532	0.0082395	1.01829	0.268803	0.616641	microtubule	protein polymerization	peptide binding
P68371	TBB2C_HUMAN	Tubulin beta-2C chain (Tubulin beta-2 chain)	0.500305	0.0150668	1.00122	0.501172	0.0121807	1.0047	0.0120128	0.914893	cytoskeleton	cellular component movement	MHC class I protein binding
P07437	TBB5_HUMAN	Tubulin beta chain (Tubulin beta-5 chain)	0.508981	0.016774	1.03658	0.499673	0.00727768	-1.00131	1.55492	0.240825	cytosol	natural killer cell mediated cytotoxicity	MHC class I protein binding
Q3ZCM7	TBB8_HUMAN	Tubulin beta-8 chain	0.480786	0.0114645	-1.07993	0.494354	0.00895261	-1.02284	5.22083	0.0454048	microtubule	protein polymerization	structural molecule activity
O75347	TBCA_HUMAN	Tubulin-specific chaperone A (TCP1-chaperonin cofactor A) (Tubulin-folding cofactor A) (CFA)	0.524153	0.0186425	1.10151	0.501584	0.0170603	1.00636	4.30831	0.0677414	microtubule	protein folding	chaperone binding
P23193	TCEA1_HUMAN	Transcription elongation factor A protein 1 (Transcription elongation factor S-II protein 1) (Transcription elongation factor TFIIS.o)	0.459829	0.0409564	-1.17472	0.467169	0.0604588	-1.14055	0.0303161	0.870232	nucleoplasm	RNA elongation	general RNA polymerase II transcription factor activity
P53999	TCP4_HUMAN	Activated RNA polymerase II transcriptional coactivator p15 (Positive cofactor 4) (PC4) (SUB1 homolog) (p14)	0.528843	0.0318347	1.12244	0.497433	0.0271432	-1.01032	3.12975	0.110662	transcription factor complex	regulation of transcription from RNA polymerase II promoter	transcription coactivator activity
P17987	TCPA_HUMAN	T-complex protein 1 subunit alpha (TCP-1-alpha) (CCT-alpha)	0.487966	0.0139801	-1.04932	0.503558	0.00777081	1.01433	5.7019	0.0380972	nuclear heterochromatin	tubulin complex assembly	ATP binding
P78371	TCPB_HUMAN	T-complex protein 1 subunit beta (TCP-1-beta) (CCT-beta)	0.47413	0.02192	-1.10912	0.504598	0.0123652	1.01856	8.79363	0.0141566	cytoplasm	protein folding	ATP binding
P50991	TCPD_HUMAN	T-complex protein 1 subunit delta (TCP-1-delta) (CCT-delta) (Stimulator of TAR RNA-binding)	0.471736	0.0127941	-1.11983	0.499316	0.00850737	-1.00274	19.3328	0.00134153	chaperonin-containing T-complex	protein folding	ATP binding
P48643	TCPE_HUMAN	T-complex protein 1 subunit epsilon (TCP-1-epsilon) (CCT-epsilon)	0.475326	0.0176745	-1.10382	0.497392	0.0106862	-1.01049	6.84836	0.0257326	cytosol	response to virus	ATP binding
P49368	TCPG_HUMAN	T-complex protein 1 subunit gamma (TCP-1-gamma) (CCT-gamma) (hTRiC5)	0.479435	0.0125601	-1.08579	0.501333	0.0101442	1.00535	11.0373	0.00771813	cytoskeleton	protein folding	protein binding
Q99832	TCPH_HUMAN	T-complex protein 1 subunit eta (TCP-1-eta) (CCT-eta) (HIV-1 Nef-interacting protein)	0.476454	0.0172647	-1.09884	0.505317	0.00594913	1.0215	14.9892	0.00310115	mitochondrion	protein folding	nucleotide binding
P50990	TCPQ_HUMAN	T-complex protein 1 subunit theta (TCP-1-theta) (CCT-theta) (Renal carcinoma antigen NY-REN-15)	0.46791	0.0136566	-1.13716	0.496954	0.00926133	-1.01226	18.5882	0.00153371	cytosol	protein folding	ATP binding
P40227	TCPZ_HUMAN	T-complex protein 1 subunit zeta (TCP-1-zeta) (Acute morphine dependence-related protein 2) (CCT-zeta-1) (HTR3) (Tcp20)	0.481559	0.0152426	-1.07659	0.50439	0.00793894	1.01772	10.5885	0.00866165	cytosol	protein folding	nucleotide binding
P13693	TCTP_HUMAN	Translationally-controlled tumor protein (TCTP) (Fortilin) (Histamine-releasing factor) (HRF) (p23)	0.522478	0.0132055	1.09415	0.484501	0.0273798	-1.06398	7.96272	0.0199872	tubulin complex	anti-apoptosis	protein binding
Q15185	TEBP_HUMAN	Prostaglandin E synthase 3 (EC 5.3.99.3) (Cytosolic prostaglandin E2 synthase) (cPGES) (Hsp90 co-chaperone) (Progesterone receptor complex p23) (Telomerase-binding protein p23)	0.470643	0.0236464	-1.12475	0.501848	0.0207788	1.00742	5.89592	0.0355624	chromosome, telomeric region	chaperone cofactor-dependent protein refolding	telomerase activity
Q9NZ01	TECR_HUMAN	Trans-2,3-enoyl-CoA reductase (TER) (EC 1.3.1.-) (Synaptic glycoprotein SC2)	0.485062	0.0709285	-1.06159	0.495912	0.0108857	-1.01649	0.139487	0.717437	integral to membrane	oxidation reduction	oxidoreductase activity, acting on the CH-CH group of donors
P24821	TENA_HUMAN	Tenascin (TN) (Cytotactin) (GMEM) (GP 150-225) (Glioma-associated-extracellular matrix antigen) (Hexabrachion) (JI) (Myotendinous antigen) (Neuronectin) (Tenascin-C) (TN-C)	0.435298	0.0153212	-1.29728	0.486659	0.0238187	-1.05483	14.3117	0.00914731	extracellular matrix	neuromuscular junction development	binding
P55072	TERA_HUMAN	Transitional endoplasmic reticulum ATPase (TER ATPase) (15S Mg(2+)-ATPase p97 subunit) (Valosin-containing protein) (VCP)	0.490829	0.0228901	-1.03737	0.512606	0.00929034	1.05173	4.66234	0.0561811	proteasome complex	activation of caspase activity	protein binding
O95379	TFIP8_HUMAN	Tumor necrosis factor alpha-induced protein 8 (TNF alpha-induced protein 8) (Head and neck tumor and metastasis-related protein) (MDC-3.13) (NF-kappa-B-inducible DED-containing protein) (NDED) (SCC-S2) (TNF-induced protein GG2-1)	0.494825	0.0118278	-1.02092	0.535925	0.0361753	1.15482	4.66448	0.0741035	cytoplasm	negative regulation of anti-apoptosis	caspase inhibitor activity
P02786	TFR1_HUMAN	Transferrin receptor protein 1 (TR) (TfR) (TfR1) (Trfr) (T9) (p90) (CD antigen CD71) [Cleaved into: Transferrin receptor protein 1, serum form (sTfR)]	0.513817	0.0315105	1.05684	0.489015	0.026267	-1.04493	2.19314	0.169432	extracellular region	interspecies interaction between organisms	transferrin receptor activity
P24752	THIL_HUMAN	Acetyl-CoA acetyltransferase, mitochondrial (EC 2.3.1.9) (Acetoacetyl-CoA thiolase) (T2)	0.534727	0.0216317	1.14927	0.510493	0.0267865	1.04287	2.97249	0.115409	mitochondrial matrix	metabolic process	metal ion binding
P10599	THIO_HUMAN	Thioredoxin (Trx) (ATL-derived factor) (ADF) (Surface-associated sulphydryl protein) (SASP)	0.494757	0.0263656	-1.0212	0.432613	0.0490941	-1.31153	4.97435	0.0672359	cytosol	cell-cell signaling	peptide disulfide oxidoreductase activity
Q86V81	THOC4_HUMAN	THO complex subunit 4 (Tho4) (Ally of AML-1 and LEF-1) (Transcriptional coactivator Aly/REF) (bZIP-enhancing factor BEF)	0.460142	0.0300749	-1.17324	0.506402	0.0107044	1.02594	12.5992	0.00527231	nuclear speck	mRNA processing	RNA binding
Q9BTF0	THUM2_HUMAN	THUMP domain-containing protein 2	0.556798	0.0166382	1.25631	0.490647	0.00995715	-1.03813	69.8342	8.01966e-06	null	metabolic process	methyltransferase activity
Q13263	TIF1B_HUMAN	Transcription intermediary factor 1-beta (TIF1-beta) (KRAB-associated protein 1) (KAP-1) (KRAB-interacting protein 1) (KRIP-1) (Nuclear corepressor KAP-1) (RING finger protein 96) (Tripartite motif-containing protein 28)	0.371588	0.055526	-1.69115	0.497327	0.0273697	-1.01075	24.7537	0.000557277	chromatin	epithelial to mesenchymal transition	protein binding
Q9Y5L4	TIM13_HUMAN	Mitochondrial import inner membrane translocase subunit Tim13	0.444038	0.0579066	-1.25206	0.527184	0.0220303	1.11499	5.40313	0.0807405	mitochondrial intermembrane space protein transporter complex	transmembrane transport	zinc ion binding
P29401	TKT_HUMAN	Transketolase (TK) (EC 2.2.1.1)	0.583781	0.022296	1.40258	0.492546	0.0226669	-1.03027	49.4051	3.5886e-05	cytosol	metabolic process	metal ion binding
Q9Y490	TLN1_HUMAN	Talin-1	0.524572	0.0170304	1.10337	0.530759	0.00875992	1.1311	0.62619	0.447119	focal adhesion	cell-substrate junction assembly	actin binding
A8MW06	TMSL3_HUMAN	Thymosin beta-4-like protein 3	0.618306	0.0631391	1.6199	0.458105	0.0282888	-1.1829	21.2052	0.00581435	cellular_component	sequestering of actin monomers	actin binding
Q92973	TNPO1_HUMAN	Transportin-1 (Importin beta-2) (Karyopherin beta-2) (M9 region interaction protein) (MIP)	0.495455	0.0382586	-1.01835	0.492913	0.00786931	-1.02876	0.0254174	0.876506	nucleus	interspecies interaction between organisms	nuclear localization sequence binding
Q9NS69	TOM22_HUMAN	Mitochondrial import receptor subunit TOM22 homolog (hTom22) (1C9-2) (Translocase of outer membrane 22 kDa subunit homolog)	0.408826	0.0141038	-1.44603	0.45861	0.024722	-1.1805	9.52068	0.0272967	mitochondrial outer membrane translocase complex	intracellular protein transport	protein binding
O94826	TOM70_HUMAN	Mitochondrial import receptor subunit TOM70 (Mitochondrial precursor proteins import receptor) (Translocase of outer membrane 70 kDa subunit)	0.505621	0.0292687	1.02274	0.510989	0.0178632	1.04494	0.147045	0.709402	integral to membrane	protein targeting to mitochondrion	protein transmembrane transporter activity
P11388	TOP2A_HUMAN	DNA topoisomerase 2-alpha (EC 5.99.1.3) (DNA topoisomerase II, alpha isozyme)	0.495228	0.0529647	-1.01927	0.461262	0.100004	-1.16797	0.462514	0.513563	nucleoplasm	phosphoinositide-mediated signaling	DNA topoisomerase (ATP-hydrolyzing) activity
P55327	TPD52_HUMAN	Tumor protein D52 (Protein N8)	0.508269	0.0377971	1.03363	0.492769	0.0236342	-1.02935	0.725464	0.414289	cytoplasm	secretion	protein heterodimerization activity
O43399	TPD54_HUMAN	Tumor protein D54 (hD54) (Tumor protein D52-like 2)	0.577285	0.0815682	1.36566	0.483285	0.0364309	-1.06917	5.62227	0.0418312	cytoplasm	regulation of cell proliferation	protein binding
P60174	TPIS_HUMAN	Triosephosphate isomerase (TIM) (EC 5.3.1.1) (Triose-phosphate isomerase)	0.536201	0.0523529	1.15611	0.462915	0.0239257	-1.16022	9.72619	0.0108984	cytosol	glycolysis	isomerase activity
P09493	TPM1_HUMAN	Tropomyosin alpha-1 chain (Alpha-tropomyosin) (Tropomyosin-1)	0.547324	0.0414641	1.20908	0.469561	0.0201184	-1.12965	17.082	0.00203429	bleb	positive regulation of ATPase activity	structural constituent of cytoskeleton
P07951	TPM2_HUMAN	Tropomyosin beta chain (Beta-tropomyosin) (Tropomyosin-2)	0.592334	0.0288408	1.45299	0.505403	0.0290784	1.02185	13.516	0.021271	cytoskeleton	regulation of ATPase activity	actin binding
P06753	TPM3_HUMAN	Tropomyosin alpha-3 chain (Gamma-tropomyosin) (Tropomyosin-3) (Tropomyosin-5) (hTM5)	0.517183	0.0614882	1.07118	0.478485	0.0191237	-1.08993	2.167	0.171761	cleavage furrow	muscle contraction	molecular_function
P67936	TPM4_HUMAN	Tropomyosin alpha-4 chain (TM30p1) (Tropomyosin-4)	0.529025	0.0451274	1.12326	0.4867	0.026016	-1.05465	3.96142	0.0745795	muscle thin filament tropomyosin	muscle contraction	actin binding
P12270	TPR_HUMAN	Nucleoprotein TPR	0.50257	0.0236279	1.01033	0.499904	0.0243777	-1.00038	0.0185028	0.898373	membrane	mitotic cell cycle spindle assembly checkpoint	ATP binding
Q9UI30	TR112_HUMAN	tRNA methyltransferase 112 homolog (TRM112-like protein)	0.448917	0.0514713	-1.22758	0.494584	0.011172	-1.0219	3.00697	0.133603	protein complex	peptidyl-glutamine methylation	protein methyltransferase activity
P62995	TRA2B_HUMAN	Transformer-2 protein homolog beta (TRA-2 beta) (TRA2-beta) (hTRA2-beta) (Splicing factor, arginine/serine-rich 10) (Transformer-2 protein homolog B)	0.466951	0.0245097	-1.14155	0.473292	0.0459232	-1.11286	0.074214	0.792196	nucleus	nuclear mRNA splicing, via spliceosome	protein binding
Q12931	TRAP1_HUMAN	Heat shock protein 75 kDa, mitochondrial (HSP 75) (TNFR-associated protein 1) (Tumor necrosis factor type 1 receptor-associated protein) (TRAP-1)	0.499451	0.0202808	-1.0022	0.497575	0.00801851	-1.00975	0.0444021	0.837339	mitochondrion	cellular response to oxidative stress	nucleotide binding
Q14258	TRI25_HUMAN	E3 ubiquitin/ISG15 ligase TRIM25 (EC 6.3.2.19) (EC 6.3.2.n3) (Estrogen-responsive finger protein) (RING finger protein 147) (Tripartite motif-containing protein 25) (Ubiquitin/ISG15-conjugating enzyme TRIM25) (Zinc finger protein 147)	0.470293	0.0332447	-1.12633	0.520179	0.0280199	1.08411	7.89913	0.0184578	cytoplasm	response to protein stimulus	ubiquitin-protein ligase activity
Q15645	TRP13_HUMAN	Thyroid receptor-interacting protein 13 (TR-interacting protein 13) (TRIP-13) (Human papillomavirus type 16 E1 protein-binding protein) (16E1-BP) (HPV16 E1 protein-binding protein) (Thyroid hormone receptor interactor 13)	0.498419	0.013394	-1.00635	0.503492	0.0215514	1.01406	0.172741	0.688612	male germ cell nucleus	female meiosis I	nucleoside-triphosphatase activity
Q16881	TRXR1_HUMAN	Thioredoxin reductase 1, cytoplasmic (TR) (EC 1.8.1.9) (Gene associated with retinoic and interferon-induced mortality 12 protein) (GRIM-12) (Gene associated with retinoic and IFN-induced mortality 12 protein) (KM-102-derived reductase-like factor) (Thioredoxin reductase TR1)	0.571046	0.0399556	1.33125	0.53264	0.0186647	1.13968	4.55066	0.0587012	cytosol	transport	protein disulfide oxidoreductase activity
Q15631	TSN_HUMAN	Translin	0.483167	0.0631894	-1.06968	0.495869	0.0456097	-1.01666	0.132832	0.724959	cytoplasm	DNA recombination	sequence-specific DNA binding
Q14166	TTL12_HUMAN	Tubulin--tyrosine ligase-like protein 12	0.473342	0.0955904	-1.11264	0.473264	0.0383767	-1.11298	1.71711e-06	0.999017	null	protein modification process	tubulin-tyrosine ligase activity
O95881	TXD12_HUMAN	Thioredoxin domain-containing protein 12 (EC 1.8.4.2) (Endoplasmic reticulum resident protein 18) (ER protein 18) (ERp18) (Endoplasmic reticulum resident protein 19) (ER protein 19) (ERp19) (Thioredoxin-like protein p19) (hTLP19)	0.472294	0.0363304	-1.11733	0.487752	0.00550097	-1.05022	0.53097	0.506569	endoplasmic reticulum	cell redox homeostasis	protein-disulfide reductase (glutathione) activity
Q9BRA2	TXD17_HUMAN	Thioredoxin domain-containing protein 17 (14 kDa thioredoxin-related protein) (TRP14) (Protein 42-9-9) (Thioredoxin-like protein 5)	0.52753	0.0285845	1.11653	0.493168	0.0202497	-1.02771	5.77327	0.0371399	cytoplasm	tumor necrosis factor-mediated signaling pathway	protein-disulfide reductase activity
Q8NBS9	TXND5_HUMAN	Thioredoxin domain-containing protein 5 (Endoplasmic reticulum resident protein 46) (ER protein 46) (ERp46) (Thioredoxin-like protein p46)	0.525949	0.0265005	1.10948	0.488923	0.0136695	-1.04531	9.25139	0.0124284	endoplasmic reticulum lumen	anti-apoptosis	isomerase activity
P04818	TYSY_HUMAN	Thymidylate synthase (TS) (TSase) (EC 2.1.1.45)	0.371707	0.0468275	-1.69029	0.480414	0.02377	-1.08154	25.0127	0.000737689	null	dTMP biosynthetic process	cofactor binding
Q01081	U2AF1_HUMAN	Splicing factor U2AF 35 kDa subunit (U2 auxiliary factor 35 kDa subunit) (U2 snRNP auxiliary factor small subunit)	0.428085	0.0271807	-1.33599	0.495096	0.0128319	-1.01981	25.323	0.000707252	Cajal body	mRNA processing	protein binding
O75643	U520_HUMAN	U5 small nuclear ribonucleoprotein 200 kDa helicase (EC 3.6.4.13) (Activating signal cointegrator 1 complex subunit 3-like 1) (BRR2 homolog) (U5 snRNP-specific 200 kDa protein) (U5-200KD)	0.44542	0.0166368	-1.24507	0.505883	0.0270646	1.02381	21.733	0.000891778	U5 snRNP	mRNA processing	nucleotide binding
Q15029	U5S1_HUMAN	116 kDa U5 small nuclear ribonucleoprotein component (Elongation factor Tu GTP-binding domain-containing protein 2) (SNU114 homolog) (hSNU114) (U5 snRNP-specific protein, 116 kDa) (U5-116 kDa)	0.411981	0.0216117	-1.42729	0.506104	0.0158579	1.02472	73.9761	6.20973e-06	Cajal body	mRNA processing	GTPase activity
Q13838	UAP56_HUMAN	Spliceosome RNA helicase BAT1 (EC 3.6.4.13) (56 kDa U2AF65-associated protein) (ATP-dependent RNA helicase p47) (DEAD box protein UAP56) (HLA-B-associated transcript 1 protein)	0.483703	0.0229245	-1.06738	0.514362	0.0260389	1.05915	4.68595	0.0556655	transcription export complex	mRNA export from nucleus	protein binding
P68036	UB2L3_HUMAN	Ubiquitin-conjugating enzyme E2 L3 (EC 6.3.2.19) (L-UBC) (UbcH7) (Ubiquitin carrier protein L3) (Ubiquitin-conjugating enzyme E2-F1) (Ubiquitin-protein ligase L3)	0.520445	0.0458911	1.08527	0.484118	0.00790433	-1.06561	3.65142	0.0850827	cytoplasm	protein modification process	protein binding
Q13404	UB2V1_HUMAN	Ubiquitin-conjugating enzyme E2 variant 1 (UEV-1) (CROC-1) (TRAF6-regulated IKK activator 1 beta Uev1A)	0.501008	0.067773	1.00404	0.552348	0.031892	1.23388	2.81881	0.12409	cytosol	regulation of DNA repair	transcription activator activity
P22314	UBA1_HUMAN	Ubiquitin-like modifier-activating enzyme 1 (Protein A1S9) (Ubiquitin-activating enzyme E1)	0.562195	0.0150421	1.28412	0.504635	0.0131343	1.01871	49.8501	3.45503e-05	null	cell death	ATP binding
P61081	UBC12_HUMAN	NEDD8-conjugating enzyme Ubc12 (EC 6.3.2.-) (NEDD8 carrier protein) (NEDD8 protein ligase) (Ubiquitin-conjugating enzyme E2 M)	0.473921	0.025266	-1.11005	0.517312	0.00884777	1.07173	7.88131	0.0484466	cellular_component	protein neddylation	ribosomal S6-glutamic acid ligase activity
P63279	UBC9_HUMAN	SUMO-conjugating enzyme UBC9 (EC 6.3.2.-) (SUMO-protein ligase) (Ubiquitin carrier protein 9) (Ubiquitin carrier protein I) (Ubiquitin-conjugating enzyme E2 I) (Ubiquitin-protein ligase I) (p18)	0.495477	0.0143701	-1.01826	0.497701	0.0155932	-1.00924	0.0659765	0.802495	nucleus	post-translational protein modification	protein binding
P61088	UBE2N_HUMAN	Ubiquitin-conjugating enzyme E2 N (EC 6.3.2.19) (Bendless-like ubiquitin-conjugating enzyme) (Ubc13) (Ubiquitin carrier protein N) (Ubiquitin-protein ligase N)	0.542895	0.0110685	1.18768	0.504485	0.0104452	1.0181	38.2184	0.000103857	nucleus	protein modification process	protein binding
P62988	UBIQ_HUMAN	Ubiquitin	0.505241	0.0147523	1.02119	0.497845	0.0127565	-1.00866	0.862905	0.374806	null	null	null
P54578	UBP14_HUMAN	Ubiquitin carboxyl-terminal hydrolase 14 (EC 3.4.19.12) (Deubiquitinating enzyme 14) (Ubiquitin thiolesterase 14) (Ubiquitin-specific-processing protease 14)	0.416717	0.017089	-1.39971	0.512478	0.0300718	1.05119	45.9907	4.84899e-05	cytoplasmic membrane-bounded vesicle	regulation of proteasomal protein catabolic process	proteasome binding
Q14157	UBP2L_HUMAN	Ubiquitin-associated protein 2-like (Protein NICE-4)	0.428784	0.00909797	-1.33217	0.495489	0.023615	-1.01821	41.6855	7.28792e-05	null	null	protein binding
P45974	UBP5_HUMAN	Ubiquitin carboxyl-terminal hydrolase 5 (EC 3.4.19.12) (Deubiquitinating enzyme 5) (Isopeptidase T) (Ubiquitin thiolesterase 5) (Ubiquitin-specific-processing protease 5)	0.478604	0.0164572	-1.08941	0.489111	0.0168403	-1.04452	1.19468	0.300018	lysosome	positive regulation of proteasomal ubiquitin-dependent protein catabolic process	zinc ion binding
Q16851	UGPA_HUMAN	UTP--glucose-1-phosphate uridylyltransferase (EC 2.7.7.9) (UDP-glucose pyrophosphorylase) (UDPGP) (UGPase)	0.615744	0.0903747	1.60243	0.52581	0.0346622	1.10886	4.34946	0.0666641	cytoplasm	metabolic process	protein binding
Q96IX5	USMG5_HUMAN	Up-regulated during skeletal muscle growth protein 5 (HCV F-transactivated protein 2)	0.561782	0.0293651	1.28197	0.486407	0.0166246	-1.05589	29.9361	0.000272523	mitochondrial inner membrane	null	null
Q99536	VAT1_HUMAN	Synaptic vesicle membrane protein VAT-1 homolog (EC 1.-.-.-)	0.728677	0.0192651	2.68564	0.482688	0.0431222	-1.07173	82.0555	0.000274117	integral to membrane	oxidation reduction	zinc ion binding
P38606	VATA_HUMAN	V-type proton ATPase catalytic subunit A (V-ATPase subunit A) (EC 3.6.3.14) (V-ATPase 69 kDa subunit) (Vacuolar ATPase isoform VA68) (Vacuolar proton pump subunit alpha)	0.58534	0.0146607	1.41161	0.4986	0.05397	-1.00562	7.00638	0.0381836	plasma membrane	ATP metabolic process	nucleotide binding
P21796	VDAC1_HUMAN	Voltage-dependent anion-selective channel protein 1 (VDAC-1) (hVDAC1) (Outer mitochondrial membrane protein porin 1) (Plasmalemmal porin) (Porin 31HL) (Porin 31HM)	0.601449	0.0655407	1.50909	0.518955	0.0514055	1.07881	5.21212	0.0483243	plasma membrane	nerve-nerve synaptic transmission	voltage-gated anion channel activity
P45880	VDAC2_HUMAN	Voltage-dependent anion-selective channel protein 2 (VDAC-2) (hVDAC2) (Outer mitochondrial membrane protein porin 2)	0.550605	0.0427062	1.22521	0.4986	0.0334518	-1.00562	5.14982	0.0494179	membrane	anion transport	protein binding
Q9Y277	VDAC3_HUMAN	Voltage-dependent anion-selective channel protein 3 (VDAC-3) (hVDAC3) (Outer mitochondrial membrane protein porin 3)	0.59076	0.0428548	1.44356	0.494623	0.0623811	-1.02174	8.46387	0.0173318	mitochondrial outer membrane	anion transport	voltage-gated anion channel activity
Q00341	VIGLN_HUMAN	Vigilin (High density lipoprotein-binding protein) (HDL-binding protein)	0.5316	0.0161553	1.13493	0.518681	0.0172374	1.07763	1.79413	0.21007	nucleus	lipid transport	protein binding
P08670	VIME_HUMAN	Vimentin	0.500622	0.0274848	1.00249	0.484816	0.00878165	-1.06264	1.80059	0.209314	cytoplasm	cellular component movement	protein binding
P18206	VINC_HUMAN	Vinculin (Metavinculin)	0.502828	0.0256626	1.01138	0.48698	0.00709066	-1.05347	2.12599	0.175498	adherens junction	lamellipodium assembly	protein binding
Q96QK1	VPS35_HUMAN	Vacuolar protein sorting-associated protein 35 (hVPS35) (Maternal-embryonic 3) (Vesicle protein sorting 35)	0.500803	0.0512237	1.00322	0.506842	0.0203398	1.02775	0.0720311	0.793857	membrane	retrograde transport, endosome to Golgi	protein binding
Q502W6	VWA3B_HUMAN	von Willebrand factor A domain-containing protein 3B	0.504818	0.0244881	1.01946	0.510109	0.00362894	1.04127	0.129867	0.730917	null	null	nucleic acid binding
Q9GZS3	WDR61_HUMAN	WD repeat-containing protein 61 (Meiotic recombination REC14 protein homolog)	0.498388	0.0467279	-1.00647	0.529266	0.0339771	1.12434	1.50644	0.250818	null	null	protein binding
Q9BRP8	WIBG_HUMAN	Partner of Y14 and mago (Protein wibg homolog)	0.510447	0.0141314	1.04268	0.510749	0.0141828	1.04394	0.00136901	0.971213	exon-exon junction complex	nuclear-transcribed mRNA catabolic process, nonsense-mediated decay	protein binding
O14980	XPO1_HUMAN	Exportin-1 (Exp1) (Chromosome region maintenance 1 protein homolog)	0.532555	0.03078	1.13929	0.481673	0.0575764	-1.0761	3.03697	0.119554	nucleoplasm	interspecies interaction between organisms	protein binding
P55060	XPO2_HUMAN	Exportin-2 (Exp2) (Cellular apoptosis susceptibility protein) (Chromosome segregation 1-like protein) (Importin-alpha re-exporter)	0.559587	0.024805	1.2706	0.50599	0.0218235	1.02425	15.7908	0.00262732	nucleus	intracellular protein transport	importin-alpha export receptor activity
Q9HAV4	XPO5_HUMAN	Exportin-5 (Exp5) (Ran-binding protein 21)	0.524255	0.0273634	1.10197	0.493793	0.0254349	-1.02514	3.98915	0.0737207	cytoplasm	protein transport	tRNA binding
Q9NQH7	XPP3_HUMAN	Probable Xaa-Pro aminopeptidase 3 (X-Pro aminopeptidase 3) (EC 3.4.11.9) (Aminopeptidase P3) (APP3)	0.485246	0.0201733	-1.06081	0.480264	0.0164144	-1.08219	0.18354	0.67965	mitochondrion	cellular process	metallopeptidase activity
P13010	XRCC5_HUMAN	X-ray repair cross-complementing protein 5 (EC 3.6.4.-) (86 kDa subunit of Ku antigen) (ATP-dependent DNA helicase 2 subunit 2) (ATP-dependent DNA helicase II 80 kDa subunit) (CTC box-binding factor 85 kDa subunit) (CTC85) (CTCBF) (DNA repair protein XRCC5) (Ku80) (Ku86) (Lupus Ku autoantigen protein p86) (Nuclear factor IV) (Thyroid-lupus autoantigen) (TLAA) (X-ray repair complementing defective…	0.555932	0.0204615	1.25191	0.514751	0.00883339	1.0608	20.4857	0.00109794	Ku70:Ku80 complex	negative regulation of apoptosis	hydrolase activity
P12956	XRCC6_HUMAN	X-ray repair cross-complementing protein 6 (EC 3.6.4.-) (EC 4.2.99.-) (5'-deoxyribose-5-phosphate lyase Ku70) (5'-dRP lyase Ku70) (70 kDa subunit of Ku antigen) (ATP-dependent DNA helicase 2 subunit 1) (ATP-dependent DNA helicase II 70 kDa subunit) (CTC box-binding factor 75 kDa subunit) (CTC75) (CTCBF) (DNA repair protein XRCC6) (Lupus Ku autoantigen protein p70) (Ku70) (Thyroid-lupus autoantige…	0.538412	0.017883	1.16644	0.517017	0.00651127	1.07047	7.58305	0.0203474	nucleoplasm	double-strand break repair via nonhomologous end joining	protein binding
P67809	YBOX1_HUMAN	Nuclease-sensitive element-binding protein 1 (CCAAT-binding transcription factor I subunit A) (CBF-A) (DNA-binding protein B) (DBPB) (Enhancer factor I subunit A) (EFI-A) (Y-box transcription factor) (Y-box-binding protein 1) (YB-1)	0.437392	0.0220619	-1.28628	0.489411	0.00629652	-1.04327	30.8438	0.000242836	stress granule	mRNA processing	double-stranded DNA binding
O75152	ZC11A_HUMAN	Zinc finger CCCH domain-containing protein 11A	0.46378	0.033491	-1.1562	0.50449	0.0508771	1.01812	2.334	0.160925	null	null	metal ion binding
Q7Z2W4	ZCCHV_HUMAN	Zinc finger CCCH-type antiviral protein 1 (Zinc finger CCCH domain-containing protein 2) (Zinc finger antiviral protein) (ZAP)	0.648552	0.0409523	1.84537	0.474578	0.0162019	-1.10714	93.6292	2.14748e-06	nucleus	response to virus	RNA binding
Q15942	ZYX_HUMAN	Zyxin (Zyxin-2)	0.607654	0.0406254	1.54877	0.504695	0.0304281	1.01896	24.6879	0.000562749	cytoskeleton	cell adhesion	metal ion binding
*Fold change of protein level measured by SILAC (-) denotes a fold decrease ± standard deviation. †p-value determined from ANOVA (p<0.01) considered significant. ‡First Gene Ontology term associated with protein.
