# Supplementary material for: Quantitative Proteomic and Interaction Network Analysis of Cisplatin Resistance in HeLa Cells
Source: PLoS One. 2011 May 26;6(5):e19892. doi: 10.1371/journal.pone.0019892 (PMC3102677; doi:10.1371/journal.pone.0019892)
Supplement: Table S2 — Enriched Gene Ontology Biological Pathway and Molecular Function Terms for Differentially Expressed Proteins. (XLS) [file pone.0019892.s005.xls]

## Sheet: Supplemental Table 2
Enriched GO Biological Pathways Associated with Proteins Identified with Increased Expression Levels in HeLa/CDDP
GO-ID	p-value	corr p-value*	Number of Proteins†	Description	Proteins ‡
44282	1.1e-17	1.82e-14	25	small molecule catabolic process	ACOX1|LDHB|KYNU|LDHA|TALDO1|PGD|NP|PGAM4|ENO3|HSD17B4|HADH|ENO1|PFKP|GTPBP9|TKT|ACLY|ACADVL|ALDH7A1|G6PD|PKM2|PGK1|SLC27A2|C6ORF108|MDH2|MDH1
6007	6.66e-17	5.5e-14	14	glucose catabolic process	LDHB|LDHA|TALDO1|PGD|PFKP|TKT|G6PD|PGAM4|PKM2|ENO3|PGK1|MDH2|MDH1|ENO1
44262	3.19e-16	1.69e-13	27	cellular carbohydrate metabolic process	LDHB|LDHA|TALDO1|GANAB|PDIA3|DAK|PGD|CALR|PRKCSH|CANX|PGAM4|RPN1|IDH2|IDH1|ENO3|RPN2|DDOST|ENO1|PFKP|ACLY|TKT|G6PD|PKM2|SEC13|PGK1|MDH2|MDH1
46496	4.09e-16	1.69e-13	12	nicotinamide nucleotide metabolic process	ME1|LDHB|KYNU|G6PD|TALDO1|PGD|IDH1|TKT|PBEF1|NP|MDH2|MDH1
19362	1.1e-15	3.03e-13	12	pyridine nucleotide metabolic process	ME1|LDHB|KYNU|G6PD|TALDO1|PGD|IDH1|TKT|PBEF1|NP|MDH2|MDH1
72524	1.1e-15	3.03e-13	12	pyridine-containing compound metabolic process	ME1|LDHB|KYNU|G6PD|TALDO1|PGD|IDH1|TKT|PBEF1|NP|MDH2|MDH1
19320	1.58e-15	3.74e-13	14	hexose catabolic process	LDHB|LDHA|TALDO1|PGD|PFKP|TKT|G6PD|PGAM4|PKM2|ENO3|PGK1|MDH2|MDH1|ENO1
5975	2.82e-15	5.24e-13	30	carbohydrate metabolic process	ME1|LDHB|LDHA|TALDO1|GANAB|PDIA3|DAK|PGD|PRKCSH|CALR|CANX|PGAM4|NUP210|RPN1|IDH2|ENO3|IDH1|RPN2|DDOST|ENO1|PFKP|ACLY|TKT|G6PD|PKM2|AKR1B1|SEC13|PGK1|MDH2|MDH1
46365	2.86e-15	5.24e-13	14	monosaccharide catabolic process	LDHB|LDHA|TALDO1|PGD|PFKP|TKT|G6PD|PGAM4|PKM2|ENO3|PGK1|MDH2|MDH1|ENO1
44281	3.99e-15	6.59e-13	46	small molecule metabolic process	ME1|LDHB|ACOX1|LDHA|KYNU|TALDO1|PDIA3|DAK|PGD|PDIA4|HPRT1|PBEF1|NP|CBR1|ATIC|PGAM4|MTPN|IDH2|ENO3|IDH1|HSD17B4|GSTO1|ACSL4|HADH|ENO1|ATP5J|P4HB|ACO2|AARS|PFKP|GTPBP9|ACLY|TKT|APRT|ACADVL|ALDH7A1|G6PD|ATP2A2|NME1|PKM2|ATP5A1|PGK1|C6ORF108|SLC27A2|MDH2|MDH1
6733	1.39e-14	2.08e-12	12	oxidoreduction coenzyme metabolic process	ME1|LDHB|KYNU|G6PD|TALDO1|PGD|IDH1|TKT|PBEF1|NP|MDH2|MDH1
51186	3.08e-14	3.91e-12	19	cofactor metabolic process	ME1|LDHB|KYNU|TALDO1|ACO2|PGD|ACLY|TKT|PBEF1|NP|BLVRA|CBR1|G6PD|BLVRB|IDH2|IDH1|ACSL4|MDH2|MDH1
55114	3.06e-14	3.91e-12	34	oxidation-reduction process	ME1|LDHB|ACOX1|LDHA|TALDO1|PGD|PRDX4|PRDX5|PRDX2|CBR1|IDH2|IDH1|HSD17B4|ERO1L|ASPH|HADH|NQO1|ATP5J|ACO2|SLC25A5|COX4I1|ACLY|TKT|BLVRA|ACADVL|ALDH7A1|G6PD|PRDX6|AKR1B1|BLVRB|ATP5A1|SLC27A2|MDH2|MDH1
46164	3.85e-14	4.54e-12	14	alcohol catabolic process	LDHB|LDHA|TALDO1|PGD|PFKP|TKT|G6PD|PGAM4|PKM2|ENO3|PGK1|MDH2|MDH1|ENO1
6753	1.41e-13	1.46e-11	21	nucleoside phosphate metabolic process	ME1|LDHB|KYNU|TALDO1|PGD|GTPBP9|ACLY|TKT|HPRT1|PBEF1|NP|G6PD|ATP2A2|ATIC|NME1|IDH1|ATP5A1|C6ORF108|MDH2|ATP5J|MDH1
9117	1.41e-13	1.46e-11	21	nucleotide metabolic process	ME1|LDHB|KYNU|TALDO1|PGD|GTPBP9|ACLY|TKT|HPRT1|PBEF1|NP|G6PD|ATP2A2|ATIC|NME1|IDH1|ATP5A1|C6ORF108|MDH2|ATP5J|MDH1
44275	1.69e-13	1.55e-11	14	cellular carbohydrate catabolic process	LDHB|LDHA|TALDO1|PGD|PFKP|TKT|G6PD|PGAM4|PKM2|ENO3|PGK1|MDH2|MDH1|ENO1
55086	1.66e-13	1.55e-11	22	nucleobase, nucleoside and nucleotide metabolic process	ME1|LDHB|KYNU|TALDO1|PGD|GTPBP9|ACLY|TKT|HPRT1|PBEF1|NP|APRT|G6PD|ATP2A2|ATIC|NME1|IDH1|ATP5A1|C6ORF108|MDH2|ATP5J|MDH1
6091	2.95e-13	2.56e-11	23	generation of precursor metabolites and energy	LDHB|ACOX1|LDHA|TALDO1|ACO2|SLC25A5|PFKP|COX4I1|ACLY|TKT|ACADVL|PKM2|PGAM4|IDH2|ENO3|IDH1|ATP5A1|ERO1L|PGK1|MDH2|ENO1|MDH1|ATP5J
9056	3.27e-13	2.7e-11	37	catabolic process	LDHB|ACOX1|LDHA|KYNU|TALDO1|PGD|PRDX2|NP|PGAM4|IDH2|ENO3|IDH1|HSD17B4|HADH|ENO1|ACO2|DDB1|PFKP|GTPBP9|ACLY|TKT|BLVRA|ACADVL|HSP90B1|ALDH7A1|G6PD|PSME1|PRDX6|PSME2|PKM2|BLVRB|CTSD|PGK1|C6ORF108|SLC27A2|MDH2|MDH1
46483	5.34e-13	4.2e-11	24	heterocycle metabolic process	ME1|LDHB|P4HB|KYNU|TALDO1|PGD|GTPBP9|ACLY|TKT|HPRT1|PBEF1|NP|APRT|BLVRA|G6PD|ATP2A2|ATIC|NME1|BLVRB|IDH1|ATP5A1|MDH2|ATP5J|MDH1
6732	8.75e-13	6.57e-11	16	coenzyme metabolic process	ME1|LDHB|KYNU|TALDO1|ACO2|PGD|ACLY|TKT|PBEF1|NP|G6PD|IDH2|IDH1|ACSL4|MDH2|MDH1
16052	4.11e-12	2.95e-10	14	carbohydrate catabolic process	LDHB|LDHA|TALDO1|PGD|PFKP|TKT|G6PD|PGAM4|PKM2|ENO3|PGK1|MDH2|MDH1|ENO1
44237	5.61e-12	3.81e-10	85	cellular metabolic process	XRCC5|LDHB|ACOX1|LDHA|KYNU|PDIA3|PGD|DAK|PRDX4|VBP1|PDIA6|PRDX2|PRKCSH|CANX|PICALM|PGAM4|RPN1|ASPH|RPN2|NQO1|HADH|DDOST|ATP5J|ACO2|SLC25A5|DDB1|AARS|ERP29|PFKP|COX4I1|GTPBP9|FLNA|ACADVL|ALDH7A1|G6PD|PSME1|PSME2|PRDX6|NME1|PKM2|CFL1|CTSD|EIF2AK2|C6ORF108|SLC27A2|MDH2|MDH1|ME1|GANAB|TALDO1|FKBP3|HPRT1|CALR|PBEF1|NP|CBR1|ATIC|MTPN|PIR|IDH2|ENO3|IDH1|HSPE1|HSD17B4|GSTO1|ERO1L|ACSL4|DNAJA4|ENO1|P4HB|A…
6096	5.77e-12	3.81e-10	10	glycolysis	LDHB|LDHA|PKM2|PGAM4|PFKP|ENO3|PGK1|MDH2|ENO1|MDH1
44283	2.45e-11	1.55e-09	23	small molecule biosynthetic process	ME1|KYNU|TALDO1|PGD|TKT|HPRT1|PBEF1|NP|APRT|G6PD|ATP2A2|ATIC|NME1|ENO3|ATP5A1|HSD17B4|GSTO1|PGK1|SLC27A2|MDH2|ENO1|MDH1|ATP5J
6006	9.4e-11	5.75e-09	14	glucose metabolic process	LDHB|LDHA|TALDO1|PGD|PFKP|TKT|G6PD|PGAM4|PKM2|ENO3|PGK1|MDH2|MDH1|ENO1
8152	9.9e-10	5.84e-08	90	metabolic process	XRCC5|LDHB|ACOX1|LDHA|KYNU|PDIA3|IL18|PGD|DAK|PRDX4|VBP1|PDIA6|PRDX5|PRDX2|PDIA4|PRKCSH|CANX|PICALM|PGAM4|RPN1|ASPH|RPN2|HADH|NQO1|DDOST|ATP5J|ACO2|SLC25A5|DDB1|AARS|ERP29|PFKP|COX4I1|GTPBP9|NPEPPS|FLNA|ACADVL|ALDH7A1|G6PD|PSME1|PSME2|PRDX6|NME1|PKM2|CFL1|CTSD|EIF2AK2|C6ORF108|SLC27A2|MDH2|MDH1|ME1|GANAB|TALDO1|FKBP3|HPRT1|CALR|PBEF1|NP|CBR1|ATIC|NUP210|MTPN|PIR|IDH2|ENO3|IDH1|HSPE1|HSD17B4|GSTO1…
42180	1.38e-09	7.81e-08	25	cellular ketone metabolic process	ME1|ACOX1|LDHB|KYNU|LDHA|CBR1|IDH2|IDH1|ENO3|GSTO1|HSD17B4|HADH|ACSL4|ENO1|P4HB|ACO2|AARS|ACLY|ACADVL|ALDH7A1|G6PD|PGK1|SLC27A2|MDH2|MDH1
6082	1.42e-09	7.81e-08	25	organic acid metabolic process	ME1|ACOX1|LDHB|KYNU|LDHA|NP|IDH2|IDH1|ENO3|GSTO1|HSD17B4|HADH|ACSL4|ENO1|P4HB|ACO2|AARS|ACLY|ACADVL|ALDH7A1|G6PD|PGK1|SLC27A2|MDH2|MDH1
19318	1.89e-09	1.01e-07	14	hexose metabolic process	LDHB|LDHA|TALDO1|PGD|PFKP|TKT|G6PD|PGAM4|PKM2|ENO3|PGK1|MDH2|MDH1|ENO1
46364	2.94e-09	1.47e-07	9	monosaccharide biosynthetic process	G6PD|TALDO1|PGD|ENO3|TKT|PGK1|MDH2|ENO1|MDH1
6457	2.95e-09	1.47e-07	14	protein folding	GANAB|PDIA3|ERP29|FKBP3|VBP1|PDIA6|PRKCSH|CALR|CANX|HSP90B1|PPIB|HSPE1|ERO1L|DNAJA4
19752	4.56e-09	2.15e-07	24	carboxylic acid metabolic process	ME1|LDHB|P4HB|ACOX1|LDHA|KYNU|ACO2|AARS|ACLY|ACADVL|ALDH7A1|G6PD|IDH2|ENO3|IDH1|HSD17B4|GSTO1|PGK1|ACSL4|HADH|SLC27A2|MDH2|ENO1|MDH1
43436	4.56e-09	2.15e-07	24	oxoacid metabolic process	ME1|LDHB|P4HB|ACOX1|LDHA|KYNU|ACO2|AARS|ACLY|ACADVL|ALDH7A1|G6PD|IDH2|ENO3|IDH1|HSD17B4|GSTO1|PGK1|ACSL4|HADH|SLC27A2|MDH2|ENO1|MDH1
32787	8.66e-09	3.86e-07	17	monocarboxylic acid metabolic process	LDHB|P4HB|ACOX1|LDHA|KYNU|ACADVL|IDH2|IDH1|ENO3|HSD17B4|PGK1|ACSL4|HADH|SLC27A2|MDH2|ENO1|MDH1
6739	8.59e-09	3.86e-07	6	NADP metabolic process	ME1|G6PD|TALDO1|PGD|IDH1|TKT
9987	9.77e-09	4.24e-07	118	cellular process	XRCC5|S100A4|LDHB|LDHA|S100A6|IL18|DAK|PGD|PLEC1|PRKCSH|RAB1A|PICALM|CD44|PGAM4|RPN1|ASPH|RPN2|NQO1|HADH|DDOST|ERP29|AARS|GTPBP9|NME1|EIF2AK2|MDH2|MDH1|ME1|TALDO1|SFXN1|ARPC4|CALR|NP|FIS1|CSE1L|PIR|MTPN|IDH2|IDH1|HSPE1|ERO1L|DNAJA4|ARHGDIA|P4HB|S100P|LGALS1|FSCN1|S100A11|TKT|S100A13|ATP2A2|PPIB|SEC13|RTN4|ACOX1|KYNU|PDIA3|PRDX4|VBP1|PDIA6|PRDX5|PRDX2|PDIA4|CANX|ACTR3|MSN|ZYX|DYNC1H1|ATP5J|ACO2|SL…
5996	1.26e-08	5.33e-07	14	monosaccharide metabolic process	LDHB|LDHA|TALDO1|PGD|PFKP|TKT|G6PD|PGAM4|PKM2|ENO3|PGK1|MDH2|MDH1|ENO1
51187	1.56e-08	6.43e-07	7	cofactor catabolic process	BLVRA|ACO2|BLVRB|IDH2|IDH1|MDH2|MDH1
19674	2.31e-08	9.31e-07	6	NAD metabolic process	LDHB|KYNU|PBEF1|NP|MDH2|MDH1
6740	3.19e-08	1.25e-06	5	NADPH regeneration	G6PD|TALDO1|PGD|IDH1|TKT
46165	4.37e-08	1.68e-06	9	alcohol biosynthetic process	G6PD|TALDO1|PGD|ENO3|TKT|PGK1|MDH2|ENO1|MDH1
18196	5.93e-08	2.18e-06	9	peptidyl-asparagine modification	GANAB|PDIA3|RPN1|SEC13|RPN2|CALR|PRKCSH|CANX|DDOST
18279	5.93e-08	2.18e-06	9	protein N-linked glycosylation via asparagine	GANAB|PDIA3|RPN1|SEC13|RPN2|CALR|PRKCSH|CANX|DDOST
44248	7.45e-08	2.65e-06	25	cellular catabolic process	ACOX1|KYNU|PRDX2|NP|IDH2|IDH1|HSD17B4|HADH|ACO2|DDB1|GTPBP9|ACLY|ACADVL|BLVRA|ALDH7A1|HSP90B1|PSME1|PRDX6|PSME2|BLVRB|CTSD|SLC27A2|C6ORF108|MDH2|MDH1
19322	7.54e-08	2.65e-06	4	pentose biosynthetic process	G6PD|TALDO1|PGD|TKT
45454	8.67e-08	2.98e-06	8	cell redox homeostasis	P4HB|PDIA3|PRDX6|PRDX4|PRDX5|PDIA6|PRDX2|PDIA4
44249	9.98e-08	3.36e-06	39	cellular biosynthetic process	ME1|KYNU|GANAB|TALDO1|PDIA3|PGD|HPRT1|PRKCSH|CALR|PBEF1|NP|CANX|ATIC|PIR|RPN1|ENO3|HSD17B4|GSTO1|RPN2|ACSL4|NQO1|DDOST|ENO1|ATP5J|AARS|ACLY|TKT|APRT|G6PD|ATP2A2|NME1|AKR1B1|SEC13|ATP5A1|PGK1|EIF2AK2|SLC27A2|MDH2|MDH1
6487	1.06e-07	3.49e-06	9	protein N-linked glycosylation	GANAB|PDIA3|RPN1|SEC13|RPN2|CALR|PRKCSH|CANX|DDOST
34637	1.39e-07	4.5e-06	9	cellular carbohydrate biosynthetic process	G6PD|TALDO1|PGD|ENO3|TKT|PGK1|MDH2|ENO1|MDH1
6084	2.62e-07	8.32e-06	6	acetyl-CoA metabolic process	KYNU|ACO2|IDH2|IDH1|MDH2|MDH1
9058	4.01e-07	1.25e-05	39	biosynthetic process	ME1|KYNU|GANAB|TALDO1|PDIA3|PGD|HPRT1|PRKCSH|CALR|PBEF1|NP|CANX|ATIC|PIR|RPN1|ENO3|HSD17B4|GSTO1|RPN2|ACSL4|NQO1|DDOST|ENO1|ATP5J|AARS|ACLY|TKT|APRT|G6PD|ATP2A2|NME1|AKR1B1|SEC13|ATP5A1|PGK1|EIF2AK2|SLC27A2|MDH2|MDH1
15980	9.8e-07	3e-05	13	energy derivation by oxidation of organic compounds	TALDO1|ACO2|SLC25A5|COX4I1|TKT|ACLY|ACADVL|IDH2|IDH1|ATP5A1|MDH2|MDH1|ATP5J
34404	1.2e-06	3.53e-05	11	nucleobase, nucleoside and nucleotide biosynthetic process	ME1|KYNU|ATP2A2|ATIC|NME1|ATP5A1|HPRT1|PBEF1|NP|APRT|ATP5J
34654	1.2e-06	3.53e-05	11	nucleobase, nucleoside, nucleotide and nucleic acid biosynthetic process	ME1|KYNU|ATP2A2|ATIC|NME1|ATP5A1|HPRT1|PBEF1|NP|APRT|ATP5J
42364	1.26e-06	3.64e-05	5	water-soluble vitamin biosynthetic process	ME1|KYNU|GSTO1|PBEF1|NP
6090	1.3e-06	3.71e-05	7	pyruvate metabolic process	LDHB|LDHA|ENO3|PGK1|MDH2|ENO1|MDH1
19359	1.61e-06	4.34e-05	4	nicotinamide nucleotide biosynthetic process	ME1|KYNU|PBEF1|NP
6098	1.61e-06	4.34e-05	4	pentose-phosphate shunt	G6PD|TALDO1|PGD|TKT
6099	1.57e-06	4.34e-05	5	tricarboxylic acid cycle	ACO2|IDH2|IDH1|MDH2|MDH1
46356	1.95e-06	5.21e-05	5	acetyl-CoA catabolic process	ACO2|IDH2|IDH1|MDH2|MDH1
43648	2.15e-06	5.63e-05	6	dicarboxylic acid metabolic process	ME1|KYNU|IDH2|IDH1|MDH2|MDH1
6066	2.26e-06	5.84e-05	16	alcohol metabolic process	LDHB|LDHA|TALDO1|PGD|DAK|PFKP|TKT|G6PD|PGAM4|MTPN|PKM2|ENO3|PGK1|MDH2|ENO1|MDH1
44238	3e-06	7.61e-05	75	primary metabolic process	XRCC5|LDHB|ACOX1|LDHA|KYNU|PDIA3|PGD|DAK|PRDX4|VBP1|PDIA6|PRDX2|PRKCSH|CANX|PGAM4|RPN1|ASPH|RPN2|HADH|DDOST|ATP5J|DDB1|AARS|ERP29|PFKP|GTPBP9|NPEPPS|ACADVL|ALDH7A1|G6PD|PSME1|PSME2|PRDX6|NME1|PKM2|CFL1|CTSD|EIF2AK2|C6ORF108|SLC27A2|MDH2|MDH1|ME1|GANAB|TALDO1|FKBP3|HPRT1|CALR|PBEF1|NP|ATIC|NUP210|PIR|IDH2|ENO3|IDH1|HSPE1|HSD17B4|ERO1L|ACSL4|DNAJA4|ENO1|P4HB|ACLY|TKT|DPYSL2|APRT|HSP90B1|ATP2A2|PPIB…
9165	3.27e-06	8.18e-05	10	nucleotide biosynthetic process	ME1|KYNU|ATP2A2|ATIC|NME1|ATP5A1|HPRT1|PBEF1|NP|ATP5J
9109	4.25e-06	0.000103	5	coenzyme catabolic process	ACO2|IDH2|IDH1|MDH2|MDH1
9110	4.25e-06	0.000103	5	vitamin biosynthetic process	ME1|KYNU|GSTO1|PBEF1|NP
19321	4.77e-06	0.000114	4	pentose metabolic process	G6PD|TALDO1|PGD|TKT
19363	6.47e-06	0.00015	4	pyridine nucleotide biosynthetic process	ME1|KYNU|PBEF1|NP
72525	6.47e-06	0.00015	4	pyridine-containing compound biosynthetic process	ME1|KYNU|PBEF1|NP
9306	7.06e-06	0.000162	5	protein secretion	ERP29|PDIA4|CANX|NP|S100A13
16051	8.01e-06	0.000181	9	carbohydrate biosynthetic process	G6PD|TALDO1|PGD|ENO3|TKT|PGK1|MDH2|ENO1|MDH1
18130	9.45e-06	0.000211	11	heterocycle biosynthetic process	ME1|KYNU|ATP2A2|ATIC|NME1|ATP5A1|HPRT1|PBEF1|NP|APRT|ATP5J
44270	1.17e-05	0.000258	7	cellular nitrogen compound catabolic process	BLVRA|KYNU|BLVRB|GTPBP9|ACLY|C6ORF108|NP
43413	1.26e-05	0.000269	9	macromolecule glycosylation	GANAB|PDIA3|RPN1|SEC13|RPN2|CALR|PRKCSH|CANX|DDOST
6486	1.26e-05	0.000269	9	protein glycosylation	GANAB|PDIA3|RPN1|SEC13|RPN2|CALR|PRKCSH|CANX|DDOST
9060	1.29e-05	0.000272	5	aerobic respiration	ACO2|IDH2|IDH1|MDH2|MDH1
70085	1.38e-05	0.000289	9	glycosylation	GANAB|PDIA3|RPN1|SEC13|RPN2|CALR|PRKCSH|CANX|DDOST
43687	1.67e-05	0.000345	9	post-translational protein modification	GANAB|PDIA3|RPN1|SEC13|RPN2|CALR|PRKCSH|CANX|DDOST
18193	1.79e-05	0.000366	12	peptidyl-amino acid modification	P4HB|GANAB|PDIA3|RPN1|SEC13|TKT|RPN2|ASPH|CALR|PRKCSH|CANX|DDOST
9150	2.4e-05	0.000482	8	purine ribonucleotide metabolic process	ATP2A2|ATIC|NME1|GTPBP9|ACLY|ATP5A1|HPRT1|ATP5J
72521	2.7e-05	0.000537	10	purine-containing compound metabolic process	ATP2A2|ATIC|NME1|GTPBP9|ACLY|ATP5A1|HPRT1|NP|APRT|ATP5J
45333	2.8e-05	0.000544	8	cellular respiration	ACO2|IDH2|COX4I1|IDH1|ATP5A1|MDH2|ATP5J|MDH1
6094	2.79e-05	0.000544	5	gluconeogenesis	ENO3|PGK1|MDH2|ENO1|MDH1
6108	3.31e-05	0.000629	3	malate metabolic process	ME1|MDH2|MDH1
42221	3.29e-05	0.000629	34	response to chemical stimulus	ME1|KYNU|IL18|PRDX5|PDLIM1|PRDX2|HPRT1|NP|ACTR3|CD44|ENO3|IDH1|HSPE1|GSTO1|ERO1L|ACSL4|HADH|NQO1|DDOST|CUTA|LGALS1|COX4I1|DPYSL2|ANXA5|PARK7|HYOU1|HSP90B1|G6PD|NME1|PRDX6|ANXA11|CFL1|PEBP1|EIF2AK2
9259	4.16e-05	0.00078	8	ribonucleotide metabolic process	ATP2A2|ATIC|NME1|GTPBP9|ACLY|ATP5A1|HPRT1|ATP5J
6979	4.49e-05	0.000834	9	response to oxidative stress	G6PD|PRDX6|PEBP1|PRDX5|IDH1|PRDX2|PDLIM1|NQO1|PARK7
72522	4.79e-05	0.000879	8	purine-containing compound biosynthetic process	ATP2A2|ATIC|NME1|ATP5A1|HPRT1|NP|APRT|ATP5J
9101	5.06e-05	0.000918	9	glycoprotein biosynthetic process	GANAB|PDIA3|RPN1|SEC13|RPN2|CALR|PRKCSH|CANX|DDOST
19395	5.38e-05	0.000945	5	fatty acid oxidation	ACADVL|ACOX1|HSD17B4|HADH|SLC27A2
34440	5.38e-05	0.000945	5	lipid oxidation	ACADVL|ACOX1|HSD17B4|HADH|SLC27A2
6163	5.26e-05	0.000945	9	purine nucleotide metabolic process	ATP2A2|ATIC|NME1|GTPBP9|ACLY|ATP5A1|HPRT1|NP|ATP5J
9062	5.95e-05	0.00103	5	fatty acid catabolic process	ACADVL|ACOX1|HSD17B4|HADH|SLC27A2
6097	7.25e-05	0.00121	2	glyoxylate cycle	IDH2|IDH1
19319	7.24e-05	0.00121	5	hexose biosynthetic process	ENO3|PGK1|MDH2|ENO1|MDH1
9435	7.01e-05	0.00121	3	NAD biosynthetic process	KYNU|PBEF1|NP
5999	7.25e-05	0.00121	2	xylulose biosynthetic process	TALDO1|TKT
9108	7.64e-05	0.00126	6	coenzyme biosynthetic process	ME1|KYNU|ACLY|ACSL4|PBEF1|NP
9119	7.95e-05	0.0013	5	ribonucleoside metabolic process	NME1|ACLY|HPRT1|NP|APRT
44271	8.45e-05	0.00137	12	cellular nitrogen compound biosynthetic process	ME1|KYNU|ATP2A2|ATIC|NME1|ATP5A1|HPRT1|NQO1|PBEF1|NP|APRT|ATP5J
72329	8.72e-05	0.0014	5	monocarboxylic acid catabolic process	ACADVL|ACOX1|HSD17B4|HADH|SLC27A2
19725	0.000138	0.00219	14	cellular homeostasis	P4HB|PDIA3|LGALS1|PRDX4|PDIA6|PRDX5|PRDX2|PDIA4|CALR|PARK7|ANXA7|HSP90B1|ATP2A2|PRDX6
46700	0.000144	0.00226	6	heterocycle catabolic process	BLVRA|KYNU|BLVRB|GTPBP9|ACLY|NP
6081	0.000152	0.00237	4	cellular aldehyde metabolic process	ALDH7A1|TALDO1|IDH2|IDH1
43101	0.000164	0.00253	3	purine-containing compound salvage	HPRT1|NP|APRT
42278	0.000172	0.00261	4	purine nucleoside metabolic process	ACLY|HPRT1|NP|APRT
46128	0.000172	0.00261	4	purine ribonucleoside metabolic process	ACLY|HPRT1|NP|APRT
65008	0.000181	0.00271	33	regulation of biological quality	RTN4|XRCC5|PDIA3|PRDX4|PDIA6|PRDX5|SFXN1|ARPC4|PRDX2|PDIA4|CALR|ACTR3|ANXA7|MTPN|ENO1|P4HB|LGALS1|ANXA5|PARK7|FLNA|ANXA2|ACADVL|HSP90B1|G6PD|ATP2A2|NME1|PRDX6|CAPG|AKR1B1|CFL1|PEBP1|EIF2AK2|C6ORF108
46084	0.000216	0.00301	2	adenine biosynthetic process	HPRT1|APRT
46083	0.000216	0.00301	2	adenine metabolic process	HPRT1|APRT
6168	0.000216	0.00301	2	adenine salvage	HPRT1|APRT
6635	0.000217	0.00301	4	fatty acid beta-oxidation	ACADVL|ACOX1|HSD17B4|HADH
9051	0.000216	0.00301	2	pentose-phosphate shunt, oxidative branch	G6PD|PGD
43096	0.000216	0.00301	2	purine base salvage	HPRT1|APRT
33238	0.000215	0.00301	5	regulation of cellular amine metabolic process	PSME1|PSME2|PEBP1|HPRT1|NQO1
51208	0.000216	0.00301	2	sequestering of calcium ion	HSP90B1|CALR
5997	0.000216	0.00301	2	xylulose metabolic process	TALDO1|TKT
6950	0.000221	0.00304	36	response to stress	XRCC5|KYNU|IL18|PRDX5|PDLIM1|PRDX2|CALR|PRKCSH|ANXA7|CD44|MTPN|ENO3|IDH1|HSPE1|ERO1L|NQO1|DDOST|DNAJA4|LGALS1|DDB1|ANXA5|COTL1|PARK7|FLNA|HYOU1|HSP90B1|G6PD|ATP2A2|PSME1|PSME2|PRDX6|AKR1B1|CFL1|PEBP1|CTSD|EIF2AK2
44242	0.000239	0.00326	6	cellular lipid catabolic process	ACADVL|ACOX1|PRDX6|HSD17B4|HADH|SLC27A2
9100	0.000247	0.00335	9	glycoprotein metabolic process	GANAB|PDIA3|RPN1|SEC13|RPN2|CALR|PRKCSH|CANX|DDOST
6767	0.000267	0.00358	5	water-soluble vitamin metabolic process	ME1|KYNU|GSTO1|PBEF1|NP
6144	0.00027	0.0036	4	purine base metabolic process	ATIC|HPRT1|NP|APRT
46395	0.000315	0.00413	7	carboxylic acid catabolic process	ACADVL|ACOX1|ALDH7A1|KYNU|HSD17B4|HADH|SLC27A2
16054	0.000315	0.00413	7	organic acid catabolic process	ACADVL|ACOX1|ALDH7A1|KYNU|HSD17B4|HADH|SLC27A2
42592	0.000332	0.00432	18	homeostatic process	XRCC5|P4HB|PDIA3|LGALS1|PRDX4|PDIA6|PRDX5|SFXN1|PRDX2|PDIA4|CALR|PARK7|ACADVL|ANXA7|HSP90B1|G6PD|ATP2A2|PRDX6
42981	0.000395	0.00509	19	regulation of apoptosis	XRCC5|RTN4|PDIA3|IL18|LGALS1|PRDX5|PRDX2|ANXA5|CALR|ANXA4|HSP90B1|PSME1|CD44|PSME2|NME1|CFL1|HSPE1|NQO1|ARHGDIA
6766	0.000415	0.00532	6	vitamin metabolic process	ME1|CBR1|KYNU|GSTO1|PBEF1|NP
6166	0.00043	0.00546	2	purine ribonucleoside salvage	HPRT1|APRT
9205	0.000435	0.00549	6	purine ribonucleoside triphosphate metabolic process	ATP2A2|NME1|GTPBP9|ACLY|ATP5A1|ATP5J
43067	0.000444	0.00556	19	regulation of programmed cell death	XRCC5|RTN4|PDIA3|IL18|LGALS1|PRDX5|PRDX2|ANXA5|CALR|ANXA4|HSP90B1|PSME1|CD44|PSME2|NME1|CFL1|HSPE1|NQO1|ARHGDIA
9199	0.000456	0.00566	6	ribonucleoside triphosphate metabolic process	ATP2A2|NME1|GTPBP9|ACLY|ATP5A1|ATP5J
30258	0.00048	0.00591	5	lipid modification	ACADVL|ACOX1|HSD17B4|HADH|SLC27A2
10941	0.000519	0.00634	19	regulation of cell death	XRCC5|RTN4|PDIA3|IL18|LGALS1|PRDX5|PRDX2|ANXA5|CALR|ANXA4|HSP90B1|PSME1|CD44|PSME2|NME1|CFL1|HSPE1|NQO1|ARHGDIA
51188	0.000523	0.00635	6	cofactor biosynthetic process	ME1|KYNU|ACLY|ACSL4|PBEF1|NP
9144	0.000547	0.0066	6	purine nucleoside triphosphate metabolic process	ATP2A2|NME1|GTPBP9|ACLY|ATP5A1|ATP5J
9152	0.000598	0.00715	6	purine ribonucleotide biosynthetic process	ATP2A2|ATIC|NME1|ATP5A1|HPRT1|ATP5J
9116	0.000608	0.00722	5	nucleoside metabolic process	NME1|ACLY|HPRT1|NP|APRT
1816	0.00063	0.00743	4	cytokine production	G6PD|IL18|NP|S100A13
7015	0.000643	0.00753	5	actin filament organization	HSP90B1|CFL1|FSCN1|ARPC4|FLNA
32623	0.000713	0.00818	2	interleukin-2 production	IL18|NP
6102	0.000713	0.00818	2	isocitrate metabolic process	IDH2|IDH1
33240	0.000713	0.00818	2	positive regulation of cellular amine metabolic process	PEBP1|HPRT1
9141	0.000804	0.00915	6	nucleoside triphosphate metabolic process	ATP2A2|NME1|GTPBP9|ACLY|ATP5A1|ATP5J
9260	0.000872	0.00986	6	ribonucleotide biosynthetic process	ATP2A2|ATIC|NME1|ATP5A1|HPRT1|ATP5J
43094	0.000954	0.0107	3	cellular metabolic compound salvage	HPRT1|NP|APRT
42167	0.00106	0.0115	2	heme catabolic process	BLVRA|BLVRB
6188	0.00106	0.0115	2	IMP biosynthetic process	ATIC|HPRT1
46040	0.00106	0.0115	2	IMP metabolic process	ATIC|HPRT1
46149	0.00106	0.0115	2	pigment catabolic process	BLVRA|BLVRB
6787	0.00106	0.0115	2	porphyrin catabolic process	BLVRA|BLVRB
33015	0.00106	0.0115	2	tetrapyrrole catabolic process	BLVRA|BLVRB
9166	0.00108	0.0116	4	nucleotide catabolic process	GTPBP9|ACLY|C6ORF108|NP
34641	0.00114	0.0121	35	cellular nitrogen compound metabolic process	ME1|XRCC5|LDHB|KYNU|TALDO1|PGD|HPRT1|PBEF1|NP|ATIC|MTPN|PIR|IDH1|NQO1|ATP5J|P4HB|DDB1|AARS|GTPBP9|ACLY|TKT|DPYSL2|APRT|BLVRA|ALDH7A1|G6PD|ATP2A2|PSME1|NME1|PSME2|BLVRB|ATP5A1|C6ORF108|MDH2|MDH1
6662	0.0012	0.0127	5	glycerol ether metabolic process	P4HB|PDIA3|ACLY|PDIA4|ACSL4
18904	0.00132	0.0139	5	organic ether metabolic process	P4HB|PDIA3|ACLY|PDIA4|ACSL4
6164	0.00133	0.0139	6	purine nucleotide biosynthetic process	ATP2A2|ATIC|NME1|ATP5A1|HPRT1|ATP5J
51128	0.0014	0.0145	15	regulation of cellular component organization	RTN4|LGALS1|ARPC4|TKT|CALR|ANXA2|ACTR3|PICALM|CD44|CAPG|CFL1|PEBP1|C6ORF108|ARHGDIA|ENO1
6200	0.00148	0.0149	2	ATP catabolic process	GTPBP9|ACLY
6101	0.00148	0.0149	2	citrate metabolic process	ACO2|ACLY
6002	0.00148	0.0149	2	fructose 6-phosphate metabolic process	TALDO1|PFKP
46487	0.00148	0.0149	2	glyoxylate metabolic process	IDH2|IDH1
72350	0.00148	0.0149	2	tricarboxylic acid metabolic process	ACO2|ACLY
9112	0.00151	0.0151	4	nucleobase metabolic process	ATIC|HPRT1|NP|APRT
42440	0.00161	0.016	4	pigment metabolic process	BLVRA|BLVRB|HPRT1|APRT
46034	0.00174	0.0172	5	ATP metabolic process	ATP2A2|GTPBP9|ACLY|ATP5A1|ATP5J
42743	0.0019	0.0186	3	hydrogen peroxide metabolic process	PRDX6|PRDX2|PARK7
51238	0.00196	0.0192	2	sequestering of metal ion	HSP90B1|CALR
34599	0.00218	0.0212	4	cellular response to oxidative stress	G6PD|PRDX6|PRDX5|PRDX2
10033	0.00219	0.0212	18	response to organic substance	ME1|KYNU|LGALS1|PRDX2|DPYSL2|ANXA5|HPRT1|ACTR3|HSP90B1|CD44|NME1|CFL1|PEBP1|HSPE1|ERO1L|ACSL4|EIF2AK2|DDOST
6807	0.00231	0.0218	35	nitrogen compound metabolic process	ME1|XRCC5|LDHB|KYNU|TALDO1|PGD|HPRT1|PBEF1|NP|ATIC|MTPN|PIR|IDH1|NQO1|ATP5J|P4HB|DDB1|AARS|GTPBP9|ACLY|TKT|DPYSL2|APRT|BLVRA|ALDH7A1|G6PD|ATP2A2|PSME1|NME1|PSME2|BLVRB|ATP5A1|C6ORF108|MDH2|MDH1
34656	0.00231	0.0218	4	nucleobase, nucleoside and nucleotide catabolic process	GTPBP9|ACLY|C6ORF108|NP
34655	0.00231	0.0218	4	nucleobase, nucleoside, nucleotide and nucleic acid catabolic process	GTPBP9|ACLY|C6ORF108|NP
42493	0.00229	0.0218	8	response to drug	NME1|LGALS1|ENO3|PEBP1|DPYSL2|HADH|NP|PARK7
10638	0.00233	0.0219	5	positive regulation of organelle organization	ACTR3|CFL1|PEBP1|ARPC4|ANXA2
50663	0.00251	0.023	2	cytokine secretion	NP|S100A13
6734	0.00251	0.023	2	NADH metabolic process	MDH2|MDH1
9207	0.00251	0.023	2	purine ribonucleoside triphosphate catabolic process	GTPBP9|ACLY
9203	0.00251	0.023	2	ribonucleoside triphosphate catabolic process	GTPBP9|ACLY
6195	0.00327	0.0298	3	purine nucleotide catabolic process	GTPBP9|ACLY|NP
8064	0.00335	0.0304	4	regulation of actin polymerization or depolymerization	ACTR3|CAPG|CFL1|ARPC4
6984	0.00355	0.032	3	ER-nucleus signaling pathway	ATP2A2|ERO1L|EIF2AK2
45184	0.00363	0.0321	15	establishment of protein localization	PDIA3|ERP29|PDIA4|CALR|NP|CANX|RAB1A|S100A13|FLNA|HSP90B1|CSE1L|NUP210|YWHAQ|SEC13|SNX12
33540	0.00379	0.0321	2	fatty acid beta-oxidation using acyl-CoA oxidase	ACOX1|HSD17B4
7625	0.00379	0.0321	2	grooming behavior	HPRT1|APRT
6139	0.00376	0.0321	29	nucleobase, nucleoside, nucleotide and nucleic acid metabolic process	ME1|XRCC5|LDHB|KYNU|TALDO1|PGD|HPRT1|NP|PBEF1|ATIC|PIR|IDH1|ATP5J|DDB1|AARS|GTPBP9|ACLY|TKT|DPYSL2|APRT|G6PD|ATP2A2|PSME1|NME1|PSME2|ATP5A1|C6ORF108|MDH2|MDH1
6107	0.00379	0.0321	2	oxaloacetate metabolic process	MDH2|MDH1
9113	0.00379	0.0321	2	purine base biosynthetic process	HPRT1|APRT
42451	0.00379	0.0321	2	purine nucleoside biosynthetic process	HPRT1|APRT
9146	0.00379	0.0321	2	purine nucleoside triphosphate catabolic process	GTPBP9|ACLY
46129	0.00379	0.0321	2	purine ribonucleoside biosynthetic process	HPRT1|APRT
30832	0.0037	0.0321	4	regulation of actin filament length	ACTR3|CAPG|CFL1|ARPC4
50767	0.00371	0.0321	7	regulation of neurogenesis	ACTR3|RTN4|XRCC5|LGALS1|DPYSL2|CALR|ARHGDIA
42455	0.00379	0.0321	2	ribonucleoside biosynthetic process	HPRT1|APRT
50769	0.00388	0.0327	4	positive regulation of neurogenesis	ACTR3|RTN4|XRCC5|ARHGDIA
48519	0.00456	0.0382	30	negative regulation of biological process	RTN4|XRCC5|PRDX5|PRDX2|CALR|HSBP1|PICALM|CD44|ASPH|ARHGDIA|ENO1|LGALS1|S100A11|ANXA5|ANXA4|FLNA|ANXA2|ACADVL|HSP90B1|G6PD|ATP2A2|PSME1|NME1|PSME2|CAPG|CFL1|YWHAQ|PEBP1|ATP5A1|EIF2AK2
72523	0.00479	0.0399	3	purine-containing compound catabolic process	GTPBP9|ACLY|NP
43174	0.00532	0.0437	2	nucleoside salvage	HPRT1|APRT
9154	0.00532	0.0437	2	purine ribonucleotide catabolic process	GTPBP9|ACLY
43403	0.00532	0.0437	2	skeletal muscle tissue regeneration	MTPN|ENO3
31345	0.00549	0.0449	3	negative regulation of cell projection organization	RTN4|LGALS1|ARHGDIA
45664	0.00569	0.0462	6	regulation of neuron differentiation	ACTR3|RTN4|LGALS1|DPYSL2|CALR|ARHGDIA
6725	0.00583	0.0472	6	cellular aromatic compound metabolic process	KYNU|ATIC|MTPN|HPRT1|NP|APRT
51960	0.00593	0.0478	7	regulation of nervous system development	ACTR3|RTN4|XRCC5|LGALS1|DPYSL2|CALR|ARHGDIA
32535	0.006	0.0481	8	regulation of cellular component size	ACTR3|RTN4|MTPN|CAPG|CFL1|ARPC4|C6ORF108|ENO1
10977	0.00617	0.0492	2	negative regulation of neuron projection development	RTN4|LGALS1
34614	0.00626	0.0497	3	cellular response to reactive oxygen species	PRDX6|PRDX5|PRDX2
Enriched GO Molecular Functions Associated with Proteins Identified with Increased Expression Levels in HeLa/CDDP
GO-ID	p-value	corr p-value*	Number of Proteins†	Description	Proteins‡
16491	1.0401e-16	4.7846e-14	33	oxidoreductase activity	ME1|LDHB|ACOX1|LDHA|PDIA3|PGD|PRDX4|PRDX5|PRDX2|PDIA4|CBR1|GSTK1|PIR|IDH2|IDH1|HSD17B4|GSTO1|ASPH|ERO1L|HADH|NQO1|P4HB|COX4I1|PARK7|BLVRA|ACADVL|ALDH7A1|G6PD|PRDX6|AKR1B1|BLVRB|MDH2|MDH1
16616	2.2806e-12	5.2454e-10	13	oxidoreductase activity, acting on the CH-OH group of donors, NAD or NADP as acceptor	ME1|LDHB|LDHA|PGD|CBR1|G6PD|AKR1B1|IDH2|IDH1|HSD17B4|HADH|MDH2|MDH1
16614	8.5611e-12	1.3127e-09	13	oxidoreductase activity, acting on CH-OH group of donors	ME1|LDHB|LDHA|PGD|CBR1|G6PD|AKR1B1|IDH2|IDH1|HSD17B4|HADH|MDH2|MDH1
5515	7.9109e-11	9.0975e-09	93	protein binding	S100A4|XRCC5|RTN4|LDHB|ACOX1|S100A6|LDHA|KYNU|PDIA3|IL18|PGD|VBP1|PDIA6|PDIA4|PRKCSH|PLEC1|CANX|ACTR3|PICALM|CD44|RPN1|ZYX|MSN|RPN2|DYNC1H1|DDOST|CUTA|SLC25A5|DDB1|PFKP|COX4I1|GTPBP9|NPEPPS|FLNA|G6PD|PRDX6|NME1|PKM2|CFL1|PEBP1|SNX12|EIF2AK2|MDH2|GANAB|TALDO1|SFXN1|ARPC4|HPRT1|CALR|PBEF1|ANXA6|ANXA7|FIS1|CBR1|CSE1L|ATIC|NUP210|MTPN|PIR|GSTK1|ENO3|IDH1|HSPE1|HSD17B4|DNAJA4|ARHGDIA|ENO1|P4HB|S100P|L…
51920	7.0424e-10	6.479e-08	5	peroxiredoxin activity	PRDX6|PRDX4|PRDX5|PRDX2|PARK7
3824	3.2755e-09	2.3979e-07	75	catalytic activity	XRCC5|LDHB|ACOX1|LDHA|KYNU|ZC3HAV1|PDIA3|PGD|DAK|PRDX4|PDIA6|PRDX5|PRDX2|PDIA4|RAB1A|PGAM4|RPN1|ASPH|RPN2|NQO1|HADH|DYNC1H1|DDOST|ACO2|AARS|ERP29|PFKP|GTPBP9|COX4I1|NPEPPS|ACADVL|ALDH7A1|G6PD|PRDX6|NME1|PKM2|CTSD|EIF2AK2|C6ORF108|SLC27A2|MDH2|MDH1|ME1|GANAB|TALDO1|FKBP3|HPRT1|PBEF1|NP|CBR1|ATIC|PIR|GSTK1|IDH2|ENO3|IDH1|HSD17B4|GSTO1|ERO1L|ACSL4|ENO1|P4HB|ACLY|TKT|DPYSL2|PARK7|APRT|BLVRA|ATP2A2|PP…
16864	4.1702e-09	2.3979e-07	5	intramolecular oxidoreductase activity, transposing S-S bonds	P4HB|PDIA3|ERP29|PDIA6|PDIA4
3756	4.1702e-09	2.3979e-07	5	protein disulfide isomerase activity	P4HB|PDIA3|ERP29|PDIA6|PDIA4
16862	8.2858e-09	4.235e-07	5	intramolecular oxidoreductase activity, interconverting keto- and enol-groups	P4HB|PDIA3|ERP29|PDIA6|PDIA4
50662	2.615e-08	1.2029e-06	12	coenzyme binding	ACADVL|ME1|ACOX1|LDHB|G6PD|PGD|IDH2|IDH1|ERO1L|HADH|NQO1|MDH1
5544	4.1678e-08	1.7429e-06	6	calcium-dependent phospholipid binding	ANXA6|ANXA7|ANXA11|ANXA5|ANXA4|ANXA2
48037	1.551e-07	5.9454e-06	13	cofactor binding	ME1|LDHB|ACOX1|KYNU|PGD|ACADVL|G6PD|IDH2|IDH1|ERO1L|NQO1|HADH|MDH1
48306	2.0349e-07	7.2004e-06	6	calcium-dependent protein binding	S100A4|ANXA7|S100A6|S100P|ANXA11|S100A11
16763	1.1017e-06	3.6199e-05	6	transferase activity, transferring pentosyl groups	ZC3HAV1|HPRT1|PBEF1|C6ORF108|NP|APRT
16853	1.4387e-06	4.4121e-05	9	isomerase activity	P4HB|PDIA3|PPIB|PGAM4|FKBP3|ERP29|PDIA6|HSD17B4|PDIA4
15036	1.9472e-06	5.5981e-05	5	disulfide oxidoreductase activity	P4HB|PDIA3|GSTK1|PDIA4|ERO1L
51287	2.4759e-06	6.6994e-05	6	NAD or NADH binding	ME1|LDHB|IDH2|IDH1|HADH|MDH1
16860	1.777e-05	0.00044331	5	intramolecular oxidoreductase activity	P4HB|PDIA3|ERP29|PDIA6|PDIA4
16615	1.8311e-05	0.00044331	3	malate dehydrogenase activity	ME1|MDH2|MDH1
16836	2.0107e-05	0.00046245	5	hydro-lyase activity	ACO2|ENO3|HSD17B4|HADH|ENO1
5509	2.2187e-05	0.00048599	17	calcium ion binding	S100A4|S100A6|S100P|S100A11|PRKCSH|CALR|ANXA5|ANXA4|CANX|S100A13|ANXA2|ANXA6|ANXA7|HSP90B1|ATP2A2|ANXA11|ASPH
5543	2.7353e-05	0.00055907	9	phospholipid binding	ANXA6|ANXA7|PICALM|ANXA11|PEBP1|ANXA5|SNX12|ANXA4|ANXA2
15035	2.7954e-05	0.00055907	4	protein disulfide oxidoreductase activity	P4HB|PDIA3|GSTK1|PDIA4
16667	3.5594e-05	0.00068222	5	oxidoreductase activity, acting on a sulfur group of donors	P4HB|PDIA3|GSTK1|PDIA4|ERO1L
5488	4.9714e-05	0.00089039	116	binding	XRCC5|S100A4|LDHB|LDHA|S100A6|ZC3HAV1|IL18|DAK|PGD|PDLIM1|PLEC1|PRKCSH|RAB1A|PICALM|CD44|RPN1|ASPH|RPN2|NQO1|HADH|DDOST|CUTA|AARS|GTPBP9|NPEPPS|NME1|EIF2AK2|MDH2|MDH1|ME1|TALDO1|SFXN1|ARPC4|CALR|NP|FIS1|CSE1L|GSTK1|PIR|MTPN|IDH2|IDH1|HSPE1|ERO1L|DNAJA4|ARHGDIA|P4HB|S100P|LGALS1|FSCN1|S100A11|TKT|CSRP1|S100A13|HYOU1|ATP2A2|PPIB|LASP1|SEC13|RTN4|ACOX1|KYNU|PDIA3|VBP1|PDIA6|PDIA4|CANX|ACTR3|MSN|ZYX|…
1882	5.0327e-05	0.00089039	29	nucleoside binding	ME1|XRCC5|ACOX1|DAK|NP|ACTR3|HSPE1|ERO1L|DYNC1H1|ACSL4|DNAJA4|AARS|PFKP|GTPBP9|TKT|ACLY|APRT|ACADVL|HYOU1|HSP90B1|ATP2A2|NME1|PKM2|UBE1|PEBP1|ATP5A1|PGK1|EIF2AK2|SLC27A2
4450	6.6498e-05	0.0010548	2	isocitrate dehydrogenase (NADP+) activity	IDH2|IDH1
30060	6.6498e-05	0.0010548	2	L-malate dehydrogenase activity	MDH2|MDH1
4074	6.6498e-05	0.0010548	2	biliverdin reductase activity	BLVRA|BLVRB
287	6.8994e-05	0.0010579	8	magnesium ion binding	S100P|NME1|PKM2|IDH2|ENO3|IDH1|HPRT1|ENO1
51082	7.8671e-05	0.001131	7	unfolded protein binding	HSP90B1|PPIB|VBP1|HSPE1|CALR|CANX|DNAJA4
30554	7.8858e-05	0.001131	28	adenyl nucleotide binding	ME1|XRCC5|ACOX1|DAK|ACTR3|HSPE1|ERO1L|DYNC1H1|ACSL4|DNAJA4|AARS|PFKP|GTPBP9|TKT|ACLY|APRT|ACADVL|HYOU1|HSP90B1|ATP2A2|NME1|PKM2|UBE1|PEBP1|ATP5A1|PGK1|EIF2AK2|SLC27A2
166	8.1139e-05	0.001131	36	nucleotide binding	ME1|XRCC5|LDHB|ACOX1|DAK|PGD|RAB1A|ACTR3|IDH2|IDH1|HSPE1|ERO1L|ACSL4|HADH|DYNC1H1|DNAJA4|AARS|PFKP|GTPBP9|ACLY|TKT|APRT|ACADVL|HYOU1|HSP90B1|G6PD|ATP2A2|NME1|PKM2|UBE1|PEBP1|ATP5A1|PGK1|EIF2AK2|SLC27A2|MDH1
16835	8.5172e-05	0.0011523	5	carbon-oxygen lyase activity	ACO2|ENO3|HSD17B4|HADH|ENO1
4859	0.00011169	0.0014043	3	phospholipase inhibitor activity	ANXA5|ANXA4|ANXA2
4601	0.00011358	0.0014043	4	peroxidase activity	PRDX6|PRDX4|PRDX5|PRDX2
16684	0.00011358	0.0014043	4	oxidoreductase activity, acting on peroxide as acceptor	PRDX6|PRDX4|PRDX5|PRDX2
1883	0.00011601	0.0014043	28	purine nucleoside binding	ME1|XRCC5|ACOX1|DAK|ACTR3|HSPE1|ERO1L|DYNC1H1|ACSL4|DNAJA4|AARS|PFKP|GTPBP9|TKT|ACLY|APRT|ACADVL|HYOU1|HSP90B1|ATP2A2|NME1|PKM2|UBE1|PEBP1|ATP5A1|PGK1|EIF2AK2|SLC27A2
16705	0.00016627	0.0019612	7	oxidoreductase activity, acting on paired donors, with incorporation or reduction of molecular oxygen	P4HB|PRDX6|PRDX4|PRDX5|PRDX2|ASPH|PARK7
8289	0.00019183	0.0021227	12	lipid binding	ANXA6|ANXA7|PICALM|ANXA11|PEBP1|HSD17B4|ANXA5|SNX12|HADH|ANXA4|S100A13|ANXA2
2060	0.00019842	0.0021227	2	purine base binding	NP|APRT
16508	0.00019842	0.0021227	2	long-chain-enoyl-CoA hydratase activity	HSD17B4|HADH
8379	0.00019842	0.0021227	2	thioredoxin peroxidase activity	PRDX4|PRDX2
42802	0.00021289	0.0022256	16	identical protein binding	S100A4|LDHB|S100A6|KYNU|LGALS1|S100A11|HPRT1|S100A13|FLNA|G6PD|ATIC|NME1|GSTK1|ENO3|IDH1|ARHGDIA
55102	0.00022689	0.0023193	3	lipase inhibitor activity	ANXA5|ANXA4|ANXA2
16829	0.00035878	0.0035602	7	lyase activity	ACO2|DAK|ENO3|ACLY|HSD17B4|HADH|ENO1
4470	0.00039472	0.0035602	2	malic enzyme activity	ME1|MDH1
2054	0.00039472	0.0035602	2	nucleobase binding	NP|APRT
16744	0.00039472	0.0035602	2	transferase activity, transferring aldehyde or ketonic groups	TALDO1|TKT
48154	0.00039472	0.0035602	2	S100 beta binding	S100A6|S100A11
4634	0.00039472	0.0035602	2	phosphopyruvate hydratase activity	ENO3|ENO1
48029	0.00041294	0.0036529	4	monosaccharide binding	G6PD|TALDO1|LGALS1|PFKP
42803	0.0004466	0.0038762	11	protein homodimerization activity	KYNU|S100A6|G6PD|ATIC|LGALS1|S100A11|ENO3|IDH1|HPRT1|FLNA|S100A13
32559	0.0005182	0.0044143	25	adenyl ribonucleotide binding	ME1|XRCC5|DAK|ACTR3|HSPE1|DYNC1H1|ACSL4|DNAJA4|AARS|PFKP|GTPBP9|TKT|ACLY|APRT|HYOU1|HSP90B1|ATP2A2|NME1|PKM2|UBE1|PEBP1|ATP5A1|EIF2AK2|PGK1|SLC27A2
9055	0.00053375	0.0044641	7	electron carrier activity	ME1|P4HB|PDIA3|AKR1B1|PDIA4|ASPH|NQO1
16209	0.00058195	0.0047803	4	antioxidant activity	PRDX6|PRDX4|PRDX5|PRDX2
4448	0.00065433	0.0051016	2	isocitrate dehydrogenase activity	IDH2|IDH1
4459	0.00065433	0.0051016	2	L-lactate dehydrogenase activity	LDHB|LDHA
48155	0.00065433	0.0051016	2	S100 alpha binding	ATP2A2|ANXA11
16627	0.00091995	0.007053	4	oxidoreductase activity, acting on the CH-CH group of donors	BLVRA|ACADVL|ACOX1|BLVRB
4457	0.00097623	0.0072203	2	lactate dehydrogenase activity	LDHB|LDHA
3857	0.00097623	0.0072203	2	3-hydroxyacyl-CoA dehydrogenase activity	HSD17B4|HADH
17076	0.00098886	0.0072203	29	purine nucleotide binding	ME1|XRCC5|ACOX1|DAK|RAB1A|ACTR3|HSPE1|ERO1L|DYNC1H1|ACSL4|DNAJA4|AARS|PFKP|GTPBP9|TKT|ACLY|APRT|ACADVL|HYOU1|HSP90B1|ATP2A2|NME1|PKM2|UBE1|PEBP1|ATP5A1|PGK1|EIF2AK2|SLC27A2
50786	0.0013594	0.0097707	2	RAGE receptor binding	S100A4|S100A13
8092	0.001447	0.01024	12	cytoskeletal protein binding	ACTR3|S100A6|LASP1|NME1|CAPG|CFL1|FSCN1|MSN|COTL1|PLEC1|FLNA|ANXA2
3779	0.0015103	0.010526	9	actin binding	ACTR3|LASP1|CAPG|CFL1|FSCN1|MSN|COTL1|PLEC1|FLNA
16877	0.0016759	0.011506	3	ligase activity, forming carbon-sulfur bonds	ACLY|ACSL4|SLC27A2
5524	0.0022142	0.014978	23	ATP binding	XRCC5|DAK|AARS|PFKP|GTPBP9|ACLY|TKT|ACTR3|HYOU1|HSP90B1|ATP2A2|NME1|PKM2|UBE1|PEBP1|HSPE1|ATP5A1|PGK1|ACSL4|EIF2AK2|DYNC1H1|SLC27A2|DNAJA4
4467	0.0028665	0.01911	2	long-chain fatty acid-CoA ligase activity	ACSL4|SLC27A2
50661	0.0036674	0.0241	3	NADP or NADPH binding	ME1|G6PD|PGD
46983	0.0040815	0.026443	12	protein dimerization activity	KYNU|S100A6|G6PD|ATIC|NUP210|LGALS1|S100A11|ENO3|IDH1|HPRT1|FLNA|S100A13
32555	0.0046714	0.029436	26	purine ribonucleotide binding	ME1|XRCC5|DAK|RAB1A|ACTR3|HSPE1|DYNC1H1|ACSL4|DNAJA4|AARS|PFKP|GTPBP9|TKT|ACLY|APRT|HYOU1|HSP90B1|ATP2A2|NME1|PKM2|UBE1|PEBP1|ATP5A1|PGK1|EIF2AK2|SLC27A2
32553	0.0046714	0.029436	26	ribonucleotide binding	ME1|XRCC5|DAK|RAB1A|ACTR3|HSPE1|DYNC1H1|ACSL4|DNAJA4|AARS|PFKP|GTPBP9|TKT|ACLY|APRT|HYOU1|HSP90B1|ATP2A2|NME1|PKM2|UBE1|PEBP1|ATP5A1|PGK1|EIF2AK2|SLC27A2
15645	0.0056738	0.034869	2	fatty acid ligase activity	ACSL4|SLC27A2
5529	0.0057831	0.034869	6	sugar binding	G6PD|TALDO1|LGALS1|PFKP|CALR|CANX
43499	0.0065118	0.034869	2	eukaryotic cell surface binding	ATP5A1|ANXA5
43531	0.0074024	0.034869	2	ADP binding	ME1|ATP5A1
3995	0.0074024	0.034869	2	acyl-CoA dehydrogenase activity	ACADVL|ACOX1
8802	0.0081867	0.034869	1	betaine-aldehyde dehydrogenase activity	ALDH7A1
4371	0.0081867	0.034869	1	glycerone kinase activity	DAK
2055	0.0081867	0.034869	1	adenine binding	APRT
33919	0.0081867	0.034869	1	glucan 1,3-alpha-glucosidase activity	GANAB
34987	0.0081867	0.034869	1	immunoglobulin receptor binding	FLNA
34989	0.0081867	0.034869	1	GTP-Ral binding	FLNA
34988	0.0081867	0.034869	1	Fc-gamma receptor I complex binding	FLNA
42602	0.0081867	0.034869	1	flavin reductase activity	BLVRB
30429	0.0081867	0.034869	1	kynureninase activity	KYNU
70251	0.0081867	0.034869	1	pristanate-CoA ligase activity	SLC27A2
16656	0.0081867	0.034869	1	monodehydroascorbate reductase (NADH) activity	GSTO1
33989	0.0081867	0.034869	1	3alpha,7alpha,12alpha-trihydroxy-5beta-cholest-24-enoyl-CoA hydratase activity	HSD17B4
34012	0.0081867	0.034869	1	FAD-AMP lyase (cyclizing) activity	DAK
47021	0.0081867	0.034869	1	15-hydroxyprostaglandin dehydrogenase (NADP+) activity	CBR1
50197	0.0081867	0.034869	1	phytanate-CoA ligase activity	SLC27A2
50221	0.0081867	0.034869	1	prostaglandin-E2 9-reductase activity	CBR1
8262	0.0081867	0.034869	1	importin-alpha export receptor activity	CSE1L
47280	0.0081867	0.034869	1	nicotinamide phosphoribosyltransferase activity	PBEF1
50144	0.0081867	0.034869	1	nucleoside deoxyribosyltransferase activity	C6ORF108
8127	0.0081867	0.034869	1	quercetin 2,3-dioxygenase activity	PIR
31775	0.0081867	0.034869	1	lutropin-choriogonadotropic hormone receptor binding	ATP2A2
4643	0.0081867	0.034869	1	phosphoribosylaminoimidazolecarboxamide formyltransferase activity	ATIC
4043	0.0081867	0.034869	1	L-aminoadipate-semialdehyde dehydrogenase activity	ALDH7A1
70694	0.0081867	0.034869	1	deoxyribonucleoside 5'-monophosphate N-glycosidase activity	C6ORF108
4731	0.0081867	0.034869	1	purine-nucleoside phosphorylase activity	NP
3999	0.0081867	0.034869	1	adenine phosphoribosyltransferase activity	APRT
3937	0.0081867	0.034869	1	IMP cyclohydrolase activity	ATIC
3955	0.0081867	0.034869	1	NAD(P)H dehydrogenase (quinone) activity	NQO1
4801	0.0081867	0.034869	1	transaldolase activity	TALDO1
46554	0.0081867	0.034869	1	malate dehydrogenase (NADP+) activity	MDH2
16878	0.010381	0.043809	2	acid-thiol ligase activity	ACLY|SLC27A2
Enriched GO Biological Pathways Associated with Proteins Identified with Decreased Expression Levels in HeLa/CDDP
GO-ID	p-value	corr p-value*	Number of Proteins†	Description	Proteins‡
19080	7.5287e-83	4.2801e-80	50	viral genome expression	RPL18|RPL17|RPL19|RPL14|RPL13|RPL15|RPS2|RPS3|RPLP0|RPLP1|RPL26L1|RPL10|RPL11|RPL12|RPL35A|RPS4X|RPS17|RPS15|RPS12|RPS13|RPS10|RPS11|RPL27A|RPS15A|RPS28|RPL7|RPL32|RPL6|RPL31|RPL8|RPL3|RPL5|RPS20|RPL10A|RPL4|RPL7A|RPS23|RPS24|RPSA|RPS9|RPL27|RPL24|RPS6|RPS5|RPS8|RPL28|RPS7|RPL18A|RPL23|RPL21
19083	7.5287e-83	4.2801e-80	50	viral transcription	RPL18|RPL17|RPL19|RPL14|RPL13|RPL15|RPS2|RPS3|RPLP0|RPLP1|RPL26L1|RPL10|RPL11|RPL12|RPL35A|RPS4X|RPS17|RPS15|RPS12|RPS13|RPS10|RPS11|RPL27A|RPS15A|RPS28|RPL7|RPL32|RPL6|RPL31|RPL8|RPL3|RPL5|RPS20|RPL10A|RPL4|RPL7A|RPS23|RPS24|RPSA|RPS9|RPL27|RPL24|RPS6|RPS5|RPS8|RPL28|RPS7|RPL18A|RPL23|RPL21
6414	1.482e-82	5.6167e-80	52	translational elongation	RPL18|RPL17|RPL19|RPL14|RPL13|RPL15|RPS2|RPS3|RPLP0|RPLP1|RPL26L1|RPL10|RPL11|RPL12|RPL35A|EEF2|RPS4X|RPS17|RPS15|RPS12|RPS13|RPS10|RPS11|TUFM|RPL27A|RPS15A|RPS28|RPL7|RPL32|RPL6|RPL31|RPL8|RPL3|RPL5|RPS20|RPL10A|RPL4|RPL7A|RPS23|RPS24|RPSA|RPS9|RPL27|RPL24|RPS6|RPS5|RPL28|RPS8|RPS7|RPL23|RPL18A|RPL21
6415	1.0087e-81	2.8674e-79	50	translational termination	RPL18|RPL17|RPL19|RPL14|RPL13|RPL15|RPS2|RPS3|RPLP0|RPLP1|RPL26L1|RPL10|RPL11|RPL12|RPL35A|RPS4X|RPS17|RPS15|RPS12|RPS13|RPS10|RPS11|RPL27A|RPS15A|RPS28|RPL7|RPL32|RPL6|RPL31|RPL8|RPL3|RPL5|RPS20|RPL10A|RPL4|RPL7A|RPS23|RPS24|RPSA|RPS9|RPL27|RPL24|RPS6|RPS5|RPS8|RPL28|RPS7|RPL18A|RPL23|RPL21
43624	5.422e-79	1.0275e-76	50	cellular protein complex disassembly	RPL18|RPL17|RPL19|RPL14|RPL13|RPL15|RPS2|RPS3|RPLP0|RPLP1|RPL26L1|RPL10|RPL11|RPL12|RPL35A|RPS4X|RPS17|RPS15|RPS12|RPS13|RPS10|RPS11|RPL27A|RPS15A|RPS28|RPL7|RPL32|RPL6|RPL31|RPL8|RPL3|RPL5|RPS20|RPL10A|RPL4|RPL7A|RPS23|RPS24|RPSA|RPS9|RPL27|RPL24|RPS6|RPS5|RPS8|RPL28|RPS7|RPL18A|RPL23|RPL21
43241	5.422e-79	1.0275e-76	50	protein complex disassembly	RPL18|RPL17|RPL19|RPL14|RPL13|RPL15|RPS2|RPS3|RPLP0|RPLP1|RPL26L1|RPL10|RPL11|RPL12|RPL35A|RPS4X|RPS17|RPS15|RPS12|RPS13|RPS10|RPS11|RPL27A|RPS15A|RPS28|RPL7|RPL32|RPL6|RPL31|RPL8|RPL3|RPL5|RPS20|RPL10A|RPL4|RPL7A|RPS23|RPS24|RPSA|RPS9|RPL27|RPL24|RPS6|RPS5|RPS8|RPL28|RPS7|RPL18A|RPL23|RPL21
32984	1.2129e-77	1.7238e-75	51	macromolecular complex disassembly	RPL18|RPL17|RPL19|RPL14|RPL13|RPL15|RPS2|RPS3|RPLP0|RPLP1|RPL26L1|RPL10|RPL11|RPL12|RPL35A|RPS4X|RPS17|RPS15|RPS12|RPS13|RPS10|RPS11|RPL27A|RPS15A|RPS28|SET|RPL7|RPL32|RPL6|RPL31|RPL8|RPL3|RPL5|RPS20|RPL10A|RPL4|RPL7A|RPS23|RPS24|RPSA|RPS9|RPL27|RPL24|RPS6|RPS5|RPS8|RPL28|RPS7|RPL23|RPL18A|RPL21
34623	1.2129e-77	1.7238e-75	51	cellular macromolecular complex disassembly	RPL18|RPL17|RPL19|RPL14|RPL13|RPL15|RPS2|RPS3|RPLP0|RPLP1|RPL26L1|RPL10|RPL11|RPL12|RPL35A|RPS4X|RPS17|RPS15|RPS12|RPS13|RPS10|RPS11|RPL27A|RPS15A|RPS28|SET|RPL7|RPL32|RPL6|RPL31|RPL8|RPL3|RPL5|RPS20|RPL10A|RPL4|RPL7A|RPS23|RPS24|RPSA|RPS9|RPL27|RPL24|RPS6|RPS5|RPS8|RPL28|RPS7|RPL23|RPL18A|RPL21
31018	1.7711e-72	2.2375e-70	50	endocrine pancreas development	RPL18|RPL17|RPL19|RPL14|RPL13|RPL15|RPS2|RPS3|RPLP0|RPLP1|RPL26L1|RPL10|RPL11|RPL12|RPL35A|RPS4X|RPS17|RPS15|RPS12|RPS13|RPS10|RPS11|RPL27A|RPS15A|RPS28|RPL7|RPL32|RPL6|RPL31|RPL8|RPL3|RPL5|RPS20|RPL10A|RPL4|RPL7A|RPS23|RPS24|RPSA|RPS9|RPL27|RPL24|RPS6|RPS5|RPS8|RPL28|RPS7|RPL18A|RPL23|RPL21
19058	2.9877e-69	3.397e-67	50	viral infectious cycle	RPL18|RPL17|RPL19|RPL14|RPL13|RPL15|RPS2|RPS3|RPLP0|RPLP1|RPL26L1|RPL10|RPL11|RPL12|RPL35A|RPS4X|RPS17|RPS15|RPS12|RPS13|RPS10|RPS11|RPL27A|RPS15A|RPS28|RPL7|RPL32|RPL6|RPL31|RPL8|RPL3|RPL5|RPS20|RPL10A|RPL4|RPL7A|RPS23|RPS24|RPSA|RPS9|RPL27|RPL24|RPS6|RPS5|RPS8|RPL28|RPS7|RPL18A|RPL23|RPL21
31016	6.688e-68	6.913e-66	50	pancreas development	RPL18|RPL17|RPL19|RPL14|RPL13|RPL15|RPS2|RPS3|RPLP0|RPLP1|RPL26L1|RPL10|RPL11|RPL12|RPL35A|RPS4X|RPS17|RPS15|RPS12|RPS13|RPS10|RPS11|RPL27A|RPS15A|RPS28|RPL7|RPL32|RPL6|RPL31|RPL8|RPL3|RPL5|RPS20|RPL10A|RPL4|RPL7A|RPS23|RPS24|RPSA|RPS9|RPL27|RPL24|RPS6|RPS5|RPS8|RPL28|RPS7|RPL18A|RPL23|RPL21
6412	3.949e-66	3.7417e-64	61	translation	RPL18|RPL17|RPL19|RPL14|NARS|RPL13|RPL15|RPS2|RPS3|RPLP0|RPLP1|BXDC2|RPL26L1|RPL10|EIF1|RPL11|RPL12|RPL35A|EIF2S3|EEF2|RPS4X|RPS17|RPS15|RPS12|RPS13|RPS10|RPS11|TUFM|NACA|PABPC4|RPL27A|RPS15A|IARS|RPS28|RPL32|RPL7|RPL31|RPL6|RPL8|LARS|RPL3|RPL5|RPS20|RPL10A|RPL4|RPL7A|RPS23|RPS24|RPSA|RPL27|RPS9|RPL24|RPS6|RPS5|RPL28|RPS8|RPS7|EIF4B|RPL23|RPL18A|RPL21
22415	1.9393e-65	1.6962e-63	50	viral reproductive process	RPL18|RPL17|RPL19|RPL14|RPL13|RPL15|RPS2|RPS3|RPLP0|RPLP1|RPL26L1|RPL10|RPL11|RPL12|RPL35A|RPS4X|RPS17|RPS15|RPS12|RPS13|RPS10|RPS11|RPL27A|RPS15A|RPS28|RPL7|RPL32|RPL6|RPL31|RPL8|RPL3|RPL5|RPS20|RPL10A|RPL4|RPL7A|RPS23|RPS24|RPSA|RPS9|RPL27|RPL24|RPS6|RPS5|RPS8|RPL28|RPS7|RPL18A|RPL23|RPL21
22411	6.6631e-63	5.0506e-61	51	cellular component disassembly	RPL18|RPL17|RPL19|RPL14|RPL13|RPL15|RPS2|RPS3|RPLP0|RPLP1|RPL26L1|RPL10|RPL11|RPL12|RPL35A|RPS4X|RPS17|RPS15|RPS12|RPS13|RPS10|RPS11|RPL27A|RPS15A|RPS28|SET|RPL7|RPL32|RPL6|RPL31|RPL8|RPL3|RPL5|RPS20|RPL10A|RPL4|RPL7A|RPS23|RPS24|RPSA|RPS9|RPL27|RPL24|RPS6|RPS5|RPS8|RPL28|RPS7|RPL23|RPL18A|RPL21
71845	6.6631e-63	5.0506e-61	51	cellular component disassembly at cellular level	RPL18|RPL17|RPL19|RPL14|RPL13|RPL15|RPS2|RPS3|RPLP0|RPLP1|RPL26L1|RPL10|RPL11|RPL12|RPL35A|RPS4X|RPS17|RPS15|RPS12|RPS13|RPS10|RPS11|RPL27A|RPS15A|RPS28|SET|RPL7|RPL32|RPL6|RPL31|RPL8|RPL3|RPL5|RPS20|RPL10A|RPL4|RPL7A|RPS23|RPS24|RPSA|RPS9|RPL27|RPL24|RPS6|RPS5|RPS8|RPL28|RPS7|RPL23|RPL18A|RPL21
35270	1.6071e-61	1.1421e-59	50	endocrine system development	RPL18|RPL17|RPL19|RPL14|RPL13|RPL15|RPS2|RPS3|RPLP0|RPLP1|RPL26L1|RPL10|RPL11|RPL12|RPL35A|RPS4X|RPS17|RPS15|RPS12|RPS13|RPS10|RPS11|RPL27A|RPS15A|RPS28|RPL7|RPL32|RPL6|RPL31|RPL8|RPL3|RPL5|RPS20|RPL10A|RPL4|RPL7A|RPS23|RPS24|RPSA|RPS9|RPL27|RPL24|RPS6|RPS5|RPS8|RPL28|RPS7|RPL18A|RPL23|RPL21
90304	1.3425e-60	8.9792e-59	98	nucleic acid metabolic process	HNRPK|RPL18|RPL17|RPL19|RPL14|RPL13|HNRPF|RPL15|HNRPL|SFRS7|RBM8A|RPLP0|RPLP1|U2AF1|RPL26L1|RPL10|DDX21|RPL11|RPL12|RPL35A|EFTUD2|PTBP1|PA2G4|HNRPA1|RPS17|PSMA5|SERBP1|RPS15|RPS12|RPS13|RPS10|RPS11|SNRPC|FUS|NHP2L1|STRAP|PABPC4|RPS28|RPL7|RPL6|RPL8|RPL3|BTF3|RPL5|RPL7A|RPL4|RPL10A|RPS20|RPS23|SFRS11|RPS24|RPSA|PHB|RPS9|RPS6|DDX5|RPS5|RBMX|RPS8|RPS7|DDX6|EIF4B|RPL18A|PUF60|NARS|RPS2|YBX1|RPS3|FUBP…
10467	4.697e-59	2.9669e-57	90	gene expression	RPL18|HNRPK|RPL17|RPL19|NARS|RPL14|HNRPF|RPL13|RPL15|RPS2|YBX1|RPS3|HNRPL|FUBP1|SFRS7|RBM8A|RPLP0|RPLP1|RPL26L1|U2AF1|BXDC2|RPL10|RPL11|DDX21|EIF1|RPL12|KHDRBS1|RPL35A|EFTUD2|PTBP1|EIF2S3|EEF2|RPS4X|NOL1|HNRPDL|PA2G4|HNRPA1|RPS17|RPS15|RPS12|RPS13|RPS10|SNRPC|RPS11|TUFM|FUS|NACA|STRAP|NHP2L1|PABPC4|RPL27A|RPS15A|PRPF19|IARS|RPS28|RPL32|RPL7|RPL31|RPL6|PRPF8|RPL8|LARS|RPL3|BTF3|RPL5|RPL7A|RPS20|RP…
6139	1.3366e-58	7.9986e-57	103	nucleobase, nucleoside, nucleotide and nucleic acid metabolic process	HNRPK|RPL18|RPL17|RPL19|RPL14|RPL13|HNRPF|RPL15|HNRPL|SFRS7|RBM8A|RPLP0|RPLP1|U2AF1|RPL26L1|RPL10|DDX21|RPL11|RPL12|RPL35A|EFTUD2|PTBP1|PA2G4|HNRPA1|RPS17|PSMA5|SERBP1|RPS15|PGM1|RPS12|RPS13|RPS10|RPS11|SNRPC|FUS|NHP2L1|STRAP|PABPC4|RPS28|RPL7|RPL6|RPL8|RPL3|BTF3|RPL5|RPL7A|RPL4|RPL10A|RPS20|RPS23|SFRS11|RPS24|RPSA|PHB|AK2|RPS9|RPS6|DDX5|RPS5|RBMX|RPS8|RPS7|DDX6|EIF4B|RPL18A|PUF60|NARS|RPS2|YBX1|…
34641	1.2928e-55	7.3496e-54	107	cellular nitrogen compound metabolic process	HNRPK|RPL18|RPL17|RPL19|RPL14|RPL13|HNRPF|RPL15|HNRPL|SFRS7|RBM8A|RPLP0|RPLP1|U2AF1|RPL26L1|RPL10|DDX21|RPL11|RPL12|RPL35A|EFTUD2|PTBP1|PA2G4|HNRPA1|RPS17|PSMA5|SERBP1|RPS15|PGM1|RPS12|RPS13|RPS10|RPS11|SNRPC|FUS|NHP2L1|STRAP|PABPC4|RPS28|RPL7|RPL6|RPL8|RPL3|BTF3|RPL5|RPL7A|RPL4|RPL10A|RPS20|RPS23|SFRS11|RPS24|RPSA|PHB|AK2|RPS9|RPS6|DDX5|RPS5|RBMX|RPS8|RPS7|DDX6|EIF4B|RPL18A|PUF60|NARS|RPS2|YBX1|…
34621	7.1201e-55	3.855e-53	61	cellular macromolecular complex subunit organization	RPL18|RPL17|OXA1L|RPL19|RPL14|RPL13|RPL15|RPS2|RPS3|RPLP0|RPLP1|RPL26L1|RPL10|RPL11|RPL12|RPL35A|HIST1H1E|RBBP4|HIST1H1C|HIST1H1B|RBBP7|RPS4X|RPS17|RPS15|RPS12|RPS13|RPS10|RPS11|SNRPC|RPL27A|RPS15A|PRPF19|SET|RPS28|RPL32|RPL7|RPL31|RPL6|RPL8|RPL3|RPL5|RPS20|RPL10A|RPL4|RPL7A|RPS23|RPS24|RPSA|NASP|RPL27|RPS9|RPL24|RPS6|SF3A1|RPS5|RPL28|RPS8|RPS7|RPL23|RPL18A|RPL21
48610	6.0928e-54	3.1488e-52	52	cellular process involved in reproduction	RPL18|RPL17|RPL19|RPL14|RPL13|RPL15|RPS2|RPS3|RPLP0|RPLP1|RPL26L1|RPL10|RPL11|RPL12|RPL35A|RPS4X|RPS17|RPS15|RPS12|RPS13|RPS10|RPS11|TNC|RPL27A|RPS15A|PRKDC|RPS28|RPL7|RPL32|RPL6|RPL31|RPL8|RPL3|RPL5|RPS20|RPL10A|RPL4|RPL7A|RPS23|RPS24|RPSA|RPS9|RPL27|RPL24|RPS6|RPS5|RPL28|RPS8|RPS7|RPL23|RPL18A|RPL21
6807	7.8202e-54	3.8659e-52	107	nitrogen compound metabolic process	HNRPK|RPL18|RPL17|RPL19|RPL14|RPL13|HNRPF|RPL15|HNRPL|SFRS7|RBM8A|RPLP0|RPLP1|U2AF1|RPL26L1|RPL10|DDX21|RPL11|RPL12|RPL35A|EFTUD2|PTBP1|PA2G4|HNRPA1|RPS17|PSMA5|SERBP1|RPS15|PGM1|RPS12|RPS13|RPS10|RPS11|SNRPC|FUS|NHP2L1|STRAP|PABPC4|RPS28|RPL7|RPL6|RPL8|RPL3|BTF3|RPL5|RPL7A|RPL4|RPL10A|RPS20|RPS23|SFRS11|RPS24|RPSA|PHB|AK2|RPS9|RPS6|DDX5|RPS5|RBMX|RPS8|RPS7|DDX6|EIF4B|RPL18A|PUF60|NARS|RPS2|YBX1|…
6350	5.3594e-49	2.539e-47	58	transcription	RPL18|RPL17|RPL19|RPL14|RPL13|RPL15|RPS2|YBX1|RPS3|FUBP1|SFRS7|RBM8A|RPLP0|RPLP1|U2AF1|RPL26L1|RPL10|RPL11|RPL12|RPL35A|RPS4X|RPS17|RPS15|RPS12|RPS13|RPS10|RPS11|NACA|RPL27A|RPS15A|RPS28|RPL32|RPL7|RPL31|RPL6|RPL8|RPL3|BTF3|RPL5|RPS20|RPL10A|RPL4|RPL7A|RPS23|SFRS11|RPS24|RPSA|RPL27|RPS9|RPL24|RPS6|RPS5|RPL28|RPS8|RPS7|RPL23|RPL18A|RPL21
34645	8.8519e-47	4.0258e-45	76	cellular macromolecule biosynthetic process	RPL18|RPL17|RPL19|NARS|RPL14|RPL13|RPL15|RPS2|YBX1|RPS3|FUBP1|SFRS7|RBM8A|RPLP0|RPLP1|BXDC2|U2AF1|RPL26L1|RPL10|RPL11|EIF1|RPL12|RPL35A|RBBP4|EIF2S3|EEF2|RPS4X|RBBP7|RPS17|RRM1|RPS15|PGM1|RPS12|RPS13|RPS10|RPS11|TUFM|NACA|PABPC4|RPL27A|RPS15A|IARS|TYMS|SET|RPS28|RPL32|RPL7|RPL31|RPL6|RPL8|LARS|RPL3|BTF3|RPL5|RPS20|RPL10A|RPL4|RPL7A|RPS23|SFRS11|RPS24|RPSA|NASP|PHB|RPL27|RPS9|RPL24|RPS6|RPS5|RPL28…
9059	3.2199e-46	1.4081e-44	76	macromolecule biosynthetic process	RPL18|RPL17|RPL19|NARS|RPL14|RPL13|RPL15|RPS2|YBX1|RPS3|FUBP1|SFRS7|RBM8A|RPLP0|RPLP1|BXDC2|U2AF1|RPL26L1|RPL10|RPL11|EIF1|RPL12|RPL35A|RBBP4|EIF2S3|EEF2|RPS4X|RBBP7|RPS17|RRM1|RPS15|PGM1|RPS12|RPS13|RPS10|RPS11|TUFM|NACA|PABPC4|RPL27A|RPS15A|IARS|TYMS|SET|RPS28|RPL32|RPL7|RPL31|RPL6|RPL8|LARS|RPL3|BTF3|RPL5|RPS20|RPL10A|RPL4|RPL7A|RPS23|SFRS11|RPS24|RPSA|NASP|PHB|RPL27|RPS9|RPL24|RPS6|RPS5|RPL28…
16032	1.9344e-44	8.1462e-43	51	viral reproduction	RPL18|RPL17|RPL19|RPL14|RPL13|RPL15|RPS2|RPS3|RPLP0|RPLP1|RPL26L1|RPL10|RPL11|RPL12|RPL35A|RPS4X|RPS17|PSMA5|RPS15|RPS12|RPS13|RPS10|RPS11|RPL27A|RPS15A|RPS28|RPL7|RPL32|RPL6|RPL31|RPL8|RPL3|RPL5|RPS20|RPL10A|RPL4|RPL7A|RPS23|RPS24|RPSA|RPS9|RPL27|RPL24|RPS6|RPS5|RPS8|RPL28|RPS7|RPL23|RPL18A|RPL21
43933	1.1657e-42	4.7336e-41	62	macromolecular complex subunit organization	RPL18|RPL17|OXA1L|RPL19|RPL14|RPL13|RPL15|RPS2|RPS3|RPLP0|RPLP1|RPL26L1|RPL10|RPL11|RPL12|RPL35A|HIST1H1E|RBBP4|HIST1H1C|HIST1H1B|RBBP7|RPS4X|RPS17|RPS15|RRM1|RPS12|RPS13|RPS10|RPS11|SNRPC|RPL27A|RPS15A|PRPF19|SET|RPS28|RPL32|RPL7|RPL31|RPL6|RPL8|RPL3|RPL5|RPS20|RPL10A|RPL4|RPL7A|RPS23|RPS24|RPSA|NASP|RPL27|RPS9|RPL24|RPS6|SF3A1|RPS5|RPL28|RPS8|RPS7|RPL23|RPL18A|RPL21
71822	3.7101e-39	1.4546e-37	52	protein complex subunit organization	RPL18|RPL17|OXA1L|RPL19|RPL14|RPL13|RPL15|RPS2|RPS3|RPLP0|RPLP1|RPL26L1|RPL10|RPL11|RPL12|RPL35A|RPS4X|RPS17|RPS15|RRM1|RPS12|RPS13|RPS10|RPS11|RPL27A|RPS15A|RPS28|RPL7|RPL32|RPL6|RPL31|RPL8|RPL3|RPL5|RPS20|RPL10A|RPL4|RPL7A|RPS23|RPS24|RPSA|RPS9|RPL27|RPL24|RPS6|RPS5|RPL28|RPS8|RPS7|RPL23|RPL18A|RPL21
44260	7.5856e-39	2.875e-37	109	cellular macromolecule metabolic process	HNRPK|RPL18|RPL17|RPL19|RPL14|RPL13|HNRPF|RPL15|HNRPL|SFRS7|RBM8A|RPLP0|RPLP1|BXDC2|U2AF1|RPL26L1|RPL10|EIF1|DDX21|RPL11|RPL12|RPL35A|EFTUD2|PTBP1|EIF2S3|EEF2|HNRPA1|PA2G4|RPS17|PSMA5|SERBP1|RPS15|PGM1|RPS12|RPS13|RPS10|RPS11|SNRPC|FUS|NHP2L1|STRAP|PABPC4|RPS28|RPL7|RPL6|RPL8|RPL3|BTF3|RPL5|RPS20|RPL10A|RPL4|RPL7A|RPS23|SFRS11|RPS24|RPSA|PHB|RPS9|RPS6|DDX5|RPS5|RBMX|RPS8|RPS7|DDX6|EIF4B|RPL18A|PU…
44249	1.1067e-35	4.0589e-34	80	cellular biosynthetic process	RPL18|RPL17|RPL19|NARS|RPL14|RPL13|RPL15|RPS2|YBX1|RPS3|FUBP1|SFRS7|RBM8A|RPLP0|RPLP1|BXDC2|U2AF1|RPL26L1|RPL10|RPL11|EIF1|RPL12|RPL35A|RBBP4|EIF2S3|EEF2|RPS4X|RBBP7|RPS17|RRM1|RPS15|PGM1|RPS12|RPS13|RPS10|RPS11|CMPK|TUFM|NACA|PABPC4|RPL27A|RPS15A|IARS|TYMS|SET|RPS28|RPL32|RPL7|RPL31|RPL6|RPL8|LARS|FASN|RPL3|BTF3|RPL5|RPS20|RPL10A|RPL4|RPL7A|RPS23|SFRS11|RPS24|RPSA|NASP|PHB|RPL27|RPS9|RPL24|ATP1A…
9058	5.6098e-35	1.9932e-33	81	biosynthetic process	RPL18|RPL17|RPL19|NARS|RPL14|RPL13|RPL15|RPS2|YBX1|RPS3|FUBP1|SFRS7|RBM8A|RPLP0|RPLP1|BXDC2|U2AF1|RPL26L1|RPL10|RPL11|EIF1|RPL12|RPL35A|RBBP4|EIF2S3|EEF2|RPS4X|RBBP7|RPS17|RRM1|RPS15|PGM1|RPS12|RPS13|RPS10|RPS11|CMPK|TUFM|NACA|PABPC4|RPL27A|RPS15A|PRPF19|IARS|TYMS|SET|RPS28|RPL32|RPL7|RPL31|RPL6|RPL8|LARS|FASN|RPL3|BTF3|RPL5|RPS20|RPL10A|RPL4|RPL7A|RPS23|SFRS11|RPS24|RPSA|NASP|PHB|RPL27|RPS9|RPL2…
44237	5.3729e-34	1.8512e-32	121	cellular metabolic process	HNRPK|RPL18|RPL17|OXA1L|RPL19|RPL14|RPL13|HNRPF|RPL15|HNRPL|SFRS7|RBM8A|RPLP0|RPLP1|BXDC2|U2AF1|RPL26L1|RPL10|EIF1|DDX21|RPL11|RPL12|RPL35A|BSG|EFTUD2|PTBP1|EIF2S3|EEF2|HNRPA1|PA2G4|RPS17|PSMA5|SERBP1|RPS15|PGM1|RPS12|RPS13|RPS10|RPS11|SNRPC|FUS|NHP2L1|STRAP|PABPC4|RPS28|RPL7|RPL6|RPL8|RPL3|BTF3|RPL5|RPS20|RPL10A|RPL4|RPL7A|RPS23|SFRS11|RPS24|RPSA|PHB|AK2|RPS9|RPS6|DDX5|RPS5|RBMX|RPS8|RPS7|DDX6|E…
43170	1.5886e-31	5.3126e-30	109	macromolecule metabolic process	HNRPK|RPL18|RPL17|RPL19|RPL14|RPL13|HNRPF|RPL15|HNRPL|SFRS7|RBM8A|RPLP0|RPLP1|BXDC2|U2AF1|RPL26L1|RPL10|EIF1|DDX21|RPL11|RPL12|RPL35A|EFTUD2|PTBP1|EIF2S3|EEF2|HNRPA1|PA2G4|RPS17|PSMA5|SERBP1|RPS15|PGM1|RPS12|RPS13|RPS10|RPS11|SNRPC|FUS|NHP2L1|STRAP|PABPC4|RPS28|RPL7|RPL6|RPL8|RPL3|BTF3|RPL5|RPS20|RPL10A|RPL4|RPL7A|RPS23|SFRS11|RPS24|RPSA|PHB|RPS9|RPS6|DDX5|RPS5|RBMX|RPS8|RPS7|DDX6|EIF4B|RPL18A|PU…
22414	2.1197e-28	6.8861e-27	53	reproductive process	RPL18|RPL17|RPL19|RPL14|RPL13|RPL15|RPS2|RPS3|RPLP0|RPLP1|RPL26L1|RPL10|RPL11|RPL12|RPL35A|BSG|RPS4X|RPS17|RPS15|RPS12|RPS13|RPS10|RPS11|TNC|RPL27A|RPS15A|PRKDC|RPS28|RPL7|RPL32|RPL6|RPL31|RPL8|RPL3|RPL5|RPS20|RPL10A|RPL4|RPL7A|RPS23|RPS24|RPSA|RPS9|RPL27|RPL24|RPS6|RPS5|RPL28|RPS8|RPS7|RPL23|RPL18A|RPL21
3	2.4846e-28	7.8473e-27	53	reproduction	RPL18|RPL17|RPL19|RPL14|RPL13|RPL15|RPS2|RPS3|RPLP0|RPLP1|RPL26L1|RPL10|RPL11|RPL12|RPL35A|BSG|RPS4X|RPS17|RPS15|RPS12|RPS13|RPS10|RPS11|TNC|RPL27A|RPS15A|PRKDC|RPS28|RPL7|RPL32|RPL6|RPL31|RPL8|RPL3|RPL5|RPS20|RPL10A|RPL4|RPL7A|RPS23|RPS24|RPSA|RPS9|RPL27|RPL24|RPS6|RPS5|RPL28|RPS8|RPS7|RPL23|RPL18A|RPL21
44238	7.8225e-27	2.4038e-25	116	primary metabolic process	HNRPK|RPL18|RPL17|RPL19|RPL14|RPL13|HNRPF|RPL15|HNRPL|SFRS7|RBM8A|RPLP0|RPLP1|BXDC2|U2AF1|RPL26L1|RPL10|EIF1|DDX21|RPL11|RPL12|RPL35A|EFTUD2|PTBP1|EIF2S3|EEF2|HNRPA1|PA2G4|RPS17|PSMA5|SERBP1|RPS15|PGM1|RPS12|RPS13|RPS10|RPS11|SNRPC|FUS|NHP2L1|STRAP|PABPC4|RPS28|RPL7|RPL6|RPL8|RPL3|BTF3|RPL5|RPS20|RPL10A|RPL4|RPL7A|RPS23|SFRS11|RPS24|RPSA|PHB|AK2|RPS9|RPS6|DDX5|RPS5|RBMX|RPS8|RPS7|DDX6|EIF4B|RPL18…
71841	1.347e-26	4.0303e-25	74	cellular component organization or biogenesis at cellular level	RPL18|RPL17|OXA1L|RPL19|RPL14|RPL13|RPL15|CBX3|RPS2|RPS3|EBNA1BP2|RPLP0|RPLP1|BXDC2|RPL26L1|RPL10|RPL11|DDX21|CAP1|RPL12|RPL35A|HIST1H1E|RBBP4|HIST1H1C|HIST1H1B|RPS4X|RBBP7|NOL1|PA2G4|RPS17|RPS15|RPS12|RPS13|RPS10|SNRPC|RPS11|GNAI3|NHP2L1|TNC|RPL27A|PRKDC|RPS15A|PRPF19|SET|RPS28|RPL32|RPL7|RPL31|RPL6|RPL8|RPL3|RPL5|RPS20|RPL10A|RPL4|RPL7A|BUB3|RPS23|RPS24|RPSA|NASP|PHB|RPL27|RPS9|RPL24|RPS6|SF3A1…
8152	2.4441e-26	7.1254e-25	122	metabolic process	HNRPK|RPL18|RPL17|OXA1L|RPL19|RPL14|RPL13|HNRPF|RPL15|HNRPL|SFRS7|RBM8A|RPLP0|RPLP1|BXDC2|U2AF1|RPL26L1|RPL10|EIF1|DDX21|RPL11|RPL12|RPL35A|BSG|EFTUD2|PTBP1|EIF2S3|EEF2|HNRPA1|PA2G4|RPS17|PSMA5|SERBP1|RPS15|PGM1|RPS12|RPS13|RPS10|RPS11|SNRPC|FUS|NHP2L1|STRAP|PABPC4|RPS28|RPL7|RPL6|RPL8|RPL3|BTF3|RPL5|NAT10|RPS20|RPL10A|RPL4|RPL7A|RPS23|SFRS11|RPS24|RPSA|PHB|AK2|RPS9|RPS6|DDX5|RPS5|RBMX|RPS8|RPS7|…
6396	2.6834e-24	7.6276e-23	41	RNA processing	HNRPK|FUS|RPL14|HNRPF|STRAP|NHP2L1|PABPC4|YBX1|HNRPL|PRPF19|SFRS7|RPS28|RPL7|RBM8A|PRPF8|U2AF1|RPL11|DDX21|RPL5|RPL10A|SFRS11|RPS24|KHDRBS1|RPL35A|EFTUD2|PTBP1|DDX5|RPS6|SF3A1|NOL1|RBMX|RPS7|HNRPDL|EIF4B|PA2G4|HNRPA1|RPS17|SFPQ|RPS15|SNRPC|PUF60
16070	7.6239e-24	2.1142e-22	52	RNA metabolic process	HNRPK|RPL14|NARS|HNRPF|YBX1|HNRPL|FUBP1|SFRS7|BZW1|RBM8A|U2AF1|DDX21|RPL11|KHDRBS1|RPL35A|EFTUD2|PTBP1|NOL1|HNRPDL|EIF4G2|HNRPA1|PA2G4|RPS17|PSMA5|SERBP1|RPS15|SNRPC|FUS|NHP2L1|STRAP|PABPC4|IARS|PRPF19|RPS28|SET|RPL7|PRPF8|LARS|BTF3|RPL5|RPL10A|SFRS11|RPS24|RPS6|DDX5|SF3A1|RBMX|RPS7|DDX6|EIF4B|SFPQ|PUF60
71842	5.7547e-23	1.5579e-21	68	cellular component organization at cellular level	RPL18|RPL17|OXA1L|RPL19|RPL14|RPL13|RPL15|CBX3|RPS2|RPS3|RPLP0|RPLP1|RPL26L1|RPL10|RPL11|RPL12|CAP1|RPL35A|HIST1H1E|RBBP4|HIST1H1C|HIST1H1B|RPS4X|RBBP7|RPS17|RPS15|RPS12|RPS13|RPS10|RPS11|SNRPC|GNAI3|TNC|RPL27A|PRKDC|RPS15A|PRPF19|SET|RPS28|RPL32|RPL7|RPL31|RPL6|RPL8|RPL3|RPL5|RPS20|RPL10A|RPL4|RPL7A|BUB3|RPS23|RPS24|RPSA|NASP|PHB|RPL27|RPS9|RPL24|RPS6|SF3A1|RPS5|RPL28|RPS8|RPS7|RPL23|RPL18A|RPL21
44267	1.5908e-21	4.2064e-20	70	cellular protein metabolic process	RPL18|RPL17|RPL19|RPL14|NARS|KIAA0368|RPL13|RPL15|RPS2|RPS3|PRMT1|RPLP0|RPLP1|BXDC2|RPL26L1|RPL10|EIF1|RPL11|RPL12|USP14|RPL35A|EIF2S3|EEF2|RPS4X|RPS17|PSMA5|RPS15|RPS12|RPS13|RPS10|RPS11|TUFM|NACA|PABPC4|RPL27A|PRKDC|RPS15A|PRPF19|IARS|RPS28|RPL32|RPL7|RPL31|RPL6|RPL8|LARS|RPL3|RPL5|RPS20|RPL10A|RPL4|RPL7A|BUB3|RPS23|RPS24|RPSA|PHB|TRIM28|RPL27|RPS9|RPL24|RPS6|RPS5|RPL28|RPS8|RPS7|EIF4B|RPL23|RP…
48513	6.9724e-20	1.8017e-18	59	organ development	RPL18|RPL17|RPL19|RPL14|RPL13|RPL15|RPS2|CKB|RPS3|CDKN2B|RPLP0|RPLP1|RPL26L1|RPL10|RPL11|RPL12|RPL35A|BSG|HIST1H1B|RPS4X|RPS17|RPS15|RPS12|RPS13|RPS10|RPS11|TNC|RPL27A|RPS15A|PRKDC|GNG12|RPS28|RPL32|RPL7|RPL31|RPL6|RPL8|RPL3|RPL5|RPS20|RPL10A|RPL4|RPL7A|RPS23|RPS24|RPSA|TRIM28|RPL27|RPS9|RPL24|RPS6|RPS5|RPL28|RPS8|RPS7|RPL23|RPL18A|RPL21|PHGDH
71843	1.843e-19	4.6567e-18	24	cellular component biogenesis at cellular level	RPL35A|OXA1L|RPL14|NHP2L1|RPL24|RPS6|SF3A1|NOL1|RPS7|PRPF19|EBNA1BP2|PA2G4|RPS28|RPL7|RPS17|RPLP0|RPS15|BXDC2|RPL5|DDX21|RPL11|RPL7A|SNRPC|RPS24
71840	5.7296e-19	1.4162e-17	78	cellular component organization or biogenesis	RPL18|RPL17|OXA1L|RPL19|RPL14|RPL13|RPL15|CBX3|RPS2|RPS3|EBNA1BP2|RPLP0|RPLP1|BXDC2|RPL26L1|RPL10|RPL11|DDX21|CAP1|RPL12|RPL35A|HIST1H1E|RBBP4|HIST1H1C|HIST1H1B|RPS4X|RBBP7|NOL1|PA2G4|RPS17|RRM1|RPS15|RPS12|RPS13|RPS10|SNRPC|RPS11|GNAI3|NHP2L1|TNC|RPL27A|PRKDC|RPS15A|PRPF19|SET|RPS28|RPL32|RPL7|RPL31|RPL6|RPL8|RPL3|RPL5|RPS20|RPL10A|RPL4|RPL7A|BUB3|RPS23|RPS24|RPSA|NASP|PHB|TRIM28|RPL27|RPS9|RPL2…
42254	8.4815e-19	2.0518e-17	20	ribosome biogenesis	RPL35A|RPL14|NHP2L1|RPL24|RPS6|NOL1|RPS7|EBNA1BP2|PA2G4|RPS28|RPL7|RPS17|RPLP0|RPS15|BXDC2|RPL5|DDX21|RPL11|RPL7A|RPS24
22613	9.7159e-19	2.3015e-17	23	ribonucleoprotein complex biogenesis	RPL35A|RPL14|NHP2L1|RPL24|RPS6|SF3A1|NOL1|RPS7|PRPF19|EBNA1BP2|PA2G4|RPS28|RPL7|RPS17|RPLP0|RPS15|BXDC2|RPL5|DDX21|RPL11|RPL7A|SNRPC|RPS24
377	4.8833e-16	1.1105e-14	19	RNA splicing, via transesterification reactions with bulged adenosine as nucleophile	HNRPK|FUS|HNRPF|NHP2L1|EFTUD2|PTBP1|SF3A1|RBMX|YBX1|HNRPL|PRPF19|SFRS7|HNRPA1|RBM8A|SFPQ|PRPF8|U2AF1|SNRPC|SFRS11
398	4.8833e-16	1.1105e-14	19	nuclear mRNA splicing, via spliceosome	HNRPK|FUS|HNRPF|NHP2L1|EFTUD2|PTBP1|SF3A1|RBMX|YBX1|HNRPL|PRPF19|SFRS7|HNRPA1|RBM8A|SFPQ|PRPF8|U2AF1|SNRPC|SFRS11
16043	5.3791e-16	1.1992e-14	72	cellular component organization	RPL18|RPL17|OXA1L|RPL19|RPL14|RPL13|RPL15|CBX3|RPS2|RPS3|RPLP0|RPLP1|RPL26L1|RPL10|RPL11|RPL12|CAP1|RPL35A|HIST1H1E|RBBP4|HIST1H1C|HIST1H1B|RPS4X|RBBP7|RPS17|RRM1|RPS15|RPS12|RPS13|RPS10|RPS11|SNRPC|GNAI3|TNC|RPL27A|PRKDC|RPS15A|PRPF19|SET|RPS28|RPL32|RPL7|RPL31|RPL6|RPL8|RPL3|RPL5|RPS20|RPL10A|RPL4|RPL7A|BUB3|RPS23|RPS24|RPSA|NASP|PHB|TRIM28|RPL27|RPS9|RPL24|RPS6|DDX5|SF3A1|RPS5|RPL28|RPS8|RPS7|…
19538	7.2869e-16	1.5933e-14	70	protein metabolic process	RPL18|RPL17|RPL19|RPL14|NARS|KIAA0368|RPL13|RPL15|RPS2|RPS3|PRMT1|RPLP0|RPLP1|BXDC2|RPL26L1|RPL10|EIF1|RPL11|RPL12|USP14|RPL35A|EIF2S3|EEF2|RPS4X|RPS17|PSMA5|RPS15|RPS12|RPS13|RPS10|RPS11|TUFM|NACA|PABPC4|RPL27A|PRKDC|RPS15A|PRPF19|IARS|RPS28|RPL32|RPL7|RPL31|RPL6|RPL8|LARS|RPL3|RPL5|RPS20|RPL10A|RPL4|RPL7A|BUB3|RPS23|RPS24|RPSA|PHB|TRIM28|RPL27|RPS9|RPL24|RPS6|RPS5|RPL28|RPS8|RPS7|EIF4B|RPL23|RP…
375	8.7989e-16	1.8876e-14	19	RNA splicing, via transesterification reactions	HNRPK|FUS|HNRPF|NHP2L1|EFTUD2|PTBP1|SF3A1|RBMX|YBX1|HNRPL|PRPF19|SFRS7|HNRPA1|RBM8A|SFPQ|PRPF8|U2AF1|SNRPC|SFRS11
16071	1.7448e-14	3.6737e-13	28	mRNA metabolic process	FUS|HNRPK|HNRPF|STRAP|NHP2L1|YBX1|HNRPL|PRPF19|SFRS7|SET|RBM8A|PRPF8|U2AF1|SFRS11|KHDRBS1|EFTUD2|PTBP1|DDX5|SF3A1|RBMX|DDX6|EIF4B|HNRPA1|PSMA5|SFPQ|SERBP1|SNRPC|PUF60
8380	2.9011e-14	5.9975e-13	22	RNA splicing	HNRPK|FUS|HNRPF|STRAP|NHP2L1|EFTUD2|PTBP1|DDX5|SF3A1|RBMX|YBX1|HNRPL|PRPF19|SFRS7|HNRPA1|RBM8A|SFPQ|PRPF8|U2AF1|SNRPC|PUF60|SFRS11
48731	5.0225e-14	1.0198e-12	63	system development	RPL18|RPL17|RPL19|RPL14|RPL13|RPL15|RPS2|CKB|RPS3|CDKN2B|RPLP0|RPLP1|RPL26L1|RPL10|RPL11|RPL12|CAP1|RPL35A|BSG|HIST1H1B|RPS4X|NCL|RPS17|RPS15|RPS12|RPS13|RPS10|RPS11|TNC|RPL27A|PRKDC|RPS15A|GNG12|PRPF19|RPS28|RPL32|RPL7|RPL31|RPL6|RPL8|RPL3|RPL5|RPS20|RPL10A|RPL4|RPL7A|RPS23|RPS24|RPSA|TRIM28|RPL27|RPS9|RPL24|RPS6|RPS5|RPL28|CAPRIN1|RPS8|RPS7|RPL23|RPL18A|RPL21|PHGDH
6397	6.3044e-14	1.2576e-12	24	mRNA processing	KHDRBS1|HNRPK|FUS|HNRPF|STRAP|NHP2L1|EFTUD2|PTBP1|DDX5|SF3A1|RBMX|YBX1|HNRPL|PRPF19|EIF4B|SFRS7|HNRPA1|RBM8A|SFPQ|PRPF8|U2AF1|SNRPC|PUF60|SFRS11
9987	1.6472e-13	3.2292e-12	135	cellular process	HNRPK|RPL18|RPL17|OXA1L|RPL19|RPL14|RPL13|HNRPF|RPL15|CBX3|HNRPL|SFRS7|EBNA1BP2|CDKN2B|RBM8A|RPLP0|RPLP1|BXDC2|U2AF1|RPL26L1|RPL10|EIF1|DDX21|RPL11|RPL12|RPL35A|BSG|EFTUD2|PTBP1|EIF2S3|EEF2|HNRPA1|PA2G4|RPS17|PSMA5|SERBP1|RPS15|PGM1|RPS12|RPS13|RPS10|RPS11|SNRPC|FUS|GNAI3|NHP2L1|STRAP|PABPC4|RPS28|RPL7|RPL6|RPL8|RPL3|BTF3|RPL5|RPS20|RPL10A|RPL4|RPL7A|RPS23|SFRS11|RPS24|RPSA|PHB|AK2|RPS9|RPS6|DDX5…
6364	3.7415e-13	7.2104e-12	14	rRNA processing	RPL35A|RPL14|RPS6|NOL1|RPS7|PA2G4|RPS28|RPL7|RPS17|RPS15|DDX21|RPL11|RPL5|RPS24
16072	6.6045e-13	1.2515e-11	14	rRNA metabolic process	RPL35A|RPL14|RPS6|NOL1|RPS7|PA2G4|RPS28|RPL7|RPS17|RPS15|DDX21|RPL11|RPL5|RPS24
48856	1.8557e-12	3.4588e-11	64	anatomical structure development	RPL18|RPL17|RPL19|RPL14|RPL13|RPL15|RPS2|CKB|RPS3|CDKN2B|RPLP0|RPLP1|RPL26L1|RPL10|RPL11|RPL12|CAP1|RPL35A|BSG|HIST1H1B|RPS4X|NCL|RPS17|RPS15|RPS12|RPS13|RPS10|RPS11|TNC|RPL27A|PRKDC|RPS15A|GNG12|PRPF19|RPS28|RPL32|RPL7|RPL31|RPL6|RPL8|RPL3|RPL5|RPS20|RPL10A|RPL4|RPL7A|RPS23|RPS24|RPSA|NASP|TRIM28|RPL27|RPS9|RPL24|RPS6|RPS5|RPL28|CAPRIN1|RPS8|RPS7|RPL23|RPL18A|RPL21|PHGDH
7275	1.2483e-11	2.2892e-10	66	multicellular organismal development	RPL18|RPL17|RPL19|RPL14|RPL13|RPL15|RPS2|CKB|RPS3|PRMT1|CDKN2B|RPLP0|RPLP1|RPL26L1|RPL10|RPL11|RPL12|CAP1|RPL35A|BSG|HIST1H1B|RBBP7|RPS4X|NCL|RPS17|RPS15|RPS12|RPS13|RPS10|RPS11|TNC|RPL27A|PRKDC|RPS15A|GNG12|PRPF19|RPS28|RPL32|RPL7|RPL31|RPL6|RPL8|RPL3|RPL5|RPS20|RPL10A|RPL4|RPL7A|RPS23|RPS24|RPSA|NASP|TRIM28|RPL27|RPS9|RPL24|RPS6|RPS5|RPL28|CAPRIN1|RPS8|RPS7|RPL23|RPL18A|RPL21|PHGDH
42273	1.2805e-10	2.311e-09	6	ribosomal large subunit biogenesis	RPL35A|RPL7|RPL14|RPL24|RPL5|RPL11
34660	7.3568e-10	1.307e-08	17	ncRNA metabolic process	RPL35A|NARS|RPL14|RPS6|NOL1|RPS7|IARS|PA2G4|RPS28|RPL7|RPS17|RPS15|LARS|DDX21|RPL11|RPL5|RPS24
32502	8.0914e-10	1.4154e-08	66	developmental process	RPL18|RPL17|RPL19|RPL14|RPL13|RPL15|RPS2|CKB|RPS3|PRMT1|CDKN2B|RPLP0|RPLP1|RPL26L1|RPL10|RPL11|RPL12|CAP1|RPL35A|BSG|HIST1H1B|RBBP7|RPS4X|NCL|RPS17|RPS15|RPS12|RPS13|RPS10|RPS11|TNC|RPL27A|PRKDC|RPS15A|GNG12|PRPF19|RPS28|RPL32|RPL7|RPL31|RPL6|RPL8|RPL3|RPL5|RPS20|RPL10A|RPL4|RPL7A|RPS23|RPS24|RPSA|NASP|TRIM28|RPL27|RPS9|RPL24|RPS6|RPS5|RPL28|CAPRIN1|RPS8|RPS7|RPL23|RPL18A|RPL21|PHGDH
42274	1.7751e-09	3.0581e-08	6	ribosomal small subunit biogenesis	RPS28|RPS17|RPS15|RPS6|RPS7|RPS24
34470	4.9326e-09	8.3706e-08	14	ncRNA processing	RPL35A|RPL14|RPS6|NOL1|RPS7|PA2G4|RPS28|RPL7|RPS17|RPS15|DDX21|RPL11|RPL5|RPS24
44085	2.1887e-08	3.6597e-07	31	cellular component biogenesis	OXA1L|RPL14|NHP2L1|PRPF19|EBNA1BP2|SET|RPS28|RPL7|RPLP0|BXDC2|RPL11|DDX21|RPL5|RPL7A|RPS24|RPL35A|HIST1H1E|RBBP4|HIST1H1C|HIST1H1B|RPL24|RPS6|RBBP7|SF3A1|NOL1|RPS7|PA2G4|RPS17|RRM1|RPS15|SNRPC
6413	5.711e-06	9.4107e-05	5	translational initiation	RPS17|EIF2S3|EIF1|RPS5|RPS3
32501	1.1758e-05	0.00019098	71	multicellular organismal process	RPL18|RPL17|RPL19|RPL14|RPL13|RPL15|RPS2|CKB|RPS3|PRMT1|CDKN2B|RPLP0|RPLP1|RPL26L1|RPL10|RPL11|RPL12|CAP1|RPL35A|BSG|HIST1H1B|RPS4X|RBBP7|NCL|RPS17|RPS15|RPS12|RPS13|RPS10|RPS11|GNAI3|TNC|PABPC4|RPL27A|PRKDC|RPS15A|GNG12|PRPF19|RPS28|RPL32|RPL7|RPL31|RPL6|PRPF8|RPL8|RPL3|RPL5|RPS20|RPL10A|RPL4|RPL7A|RPS23|RPS24|RPSA|NASP|TRIM28|RPL27|RPS9|RPL24|ATP1A1|RPS6|RPS5|RPL28|CAPRIN1|RPS8|RPS7|SLC16A3|RPL…
10608	3.069e-05	0.00049148	11	posttranscriptional regulation of gene expression	EIF4B|EIF4G2|PA2G4|RBM8A|SERBP1|PRKDC|EIF1|RPS4X|RPS5|CAPRIN1|YBX1
34728	8.0556e-05	0.0012721	7	nucleosome organization	HIST1H1E|SET|RBBP4|HIST1H1C|HIST1H1B|NASP|RBBP7
6417	9.9875e-05	0.0015556	8	regulation of translation	EIF4B|EIF4G2|PA2G4|RBM8A|EIF1|RPS4X|RPS5|CAPRIN1
51168	0.0001143	0.0017562	6	nuclear export	SFRS7|HNRPA1|RBM8A|RPS15|U2AF1|SFRS11
6913	0.00021528	0.0032636	8	nucleocytoplasmic transport	SFRS7|HNRPA1|SET|RPL23|RBM8A|RPS15|U2AF1|SFRS11
51169	0.00022401	0.0033513	8	nuclear transport	SFRS7|HNRPA1|SET|RPL23|RBM8A|RPS15|U2AF1|SFRS11
6405	0.00033759	0.004921	5	RNA export from nucleus	SFRS7|HNRPA1|RBM8A|U2AF1|SFRS11
31124	0.00033759	0.004921	5	mRNA 3'-end processing	EIF4B|SFRS7|RBM8A|U2AF1|SFRS11
6334	0.00036276	0.005221	6	nucleosome assembly	HIST1H1E|SET|RBBP4|HIST1H1C|HIST1H1B|RBBP7
6333	0.00044483	0.0062636	7	chromatin assembly or disassembly	HIST1H1E|SET|RBBP4|HIST1H1C|HIST1H1B|CBX3|RBBP7
34622	0.00044622	0.0062636	11	cellular macromolecular complex assembly	PRPF19|HIST1H1E|OXA1L|SET|RBBP4|HIST1H1C|HIST1H1B|RPL24|SNRPC|RBBP7|SF3A1
31497	0.00047131	0.0065351	6	chromatin assembly	HIST1H1E|SET|RBBP4|HIST1H1C|HIST1H1B|RBBP7
15949	0.00060256	0.0082544	3	nucleobase, nucleoside and nucleotide interconversion	CMPK|RRM1|AK2
31123	0.00066157	0.0089549	5	RNA 3'-end processing	EIF4B|SFRS7|RBM8A|U2AF1|SFRS11
6369	0.00070104	0.0093774	4	termination of RNA polymerase II transcription	SFRS7|RBM8A|U2AF1|SFRS11
65004	0.00079868	0.010559	6	protein-DNA complex assembly	HIST1H1E|SET|RBBP4|HIST1H1C|HIST1H1B|RBBP7
380	0.00086552	0.011312	2	alternative nuclear mRNA splicing, via spliceosome	HNRPA1|SFPQ
51028	0.00091282	0.011794	6	mRNA transport	SFRS7|HNRPA1|RBM8A|G3BP2|U2AF1|SFRS11
71824	0.0010391	0.013275	6	protein-DNA complex subunit organization	HIST1H1E|SET|RBBP4|HIST1H1C|HIST1H1B|RBBP7
50657	0.0013317	0.016458	6	nucleic acid transport	SFRS7|HNRPA1|RBM8A|G3BP2|U2AF1|SFRS11
50658	0.0013317	0.016458	6	RNA transport	SFRS7|HNRPA1|RBM8A|G3BP2|U2AF1|SFRS11
51236	0.0013317	0.016458	6	establishment of RNA localization	SFRS7|HNRPA1|RBM8A|G3BP2|U2AF1|SFRS11
6403	0.0014997	0.018336	6	RNA localization	SFRS7|HNRPA1|RBM8A|G3BP2|U2AF1|SFRS11
43486	0.0016184	0.019576	3	histone exchange	RBBP4|NASP|RBBP7
9263	0.0017952	0.021486	2	deoxyribonucleotide biosynthetic process	TYMS|RRM1
6323	0.0018151	0.021498	6	DNA packaging	HIST1H1E|SET|RBBP4|HIST1H1C|HIST1H1B|RBBP7
6406	0.0021613	0.025334	4	mRNA export from nucleus	SFRS7|RBM8A|U2AF1|SFRS11
43044	0.0022582	0.026199	3	ATP-dependent chromatin remodeling	RBBP4|NASP|RBBP7
15931	0.0025066	0.028788	6	nucleobase, nucleoside, nucleotide and nucleic acid transport	SFRS7|HNRPA1|RBM8A|G3BP2|U2AF1|SFRS11
6260	0.0026405	0.030023	7	DNA replication	TYMS|SET|RBBP4|NASP|PHB|RRM1|RBBP7
71103	0.0038333	0.043153	6	DNA conformation change	HIST1H1E|SET|RBBP4|HIST1H1C|HIST1H1B|RBBP7
Enriched GO Molecular Functions Associated with Proteins Identified with Decreased Expression Levels in HeLa/CDDP
GO-ID	p-value	corr p-value*	Number of Proteins†	Description	Proteins ‡
3735	5.5743e-63	1.7002e-60	49	structural constituent of ribosome	RPL18|RPL17|RPL19|RPL14|RPL13|RPL15|RPS2|RPS3|RPLP0|RPLP1|RPL26L1|RPL10|RPL11|RPL12|RPL35A|RPS4X|RPS17|RPS15|RPS12|RPS13|RPS11|RPL27A|RPS15A|RPS28|RPL7|RPL32|RPL6|RPL31|RPL8|RPL3|RPL5|RPS20|RPL10A|RPL4|RPL7A|RPS23|RPS24|RPSA|RPS9|RPL27|RPL24|RPS6|RPS5|RPS8|RPL28|RPS7|RPL18A|RPL23|RPL21
3723	1.4011e-57	2.1367e-55	75	RNA binding	RPL18|HNRPK|RPL19|RPL14|HNRPF|RPL13|RPL15|RPS2|YBX1|RPS3|HNRPL|FUBP1|SFRS7|RBM8A|RPLP0|RPLP1|U2AF1|RPL11|DDX21|EIF1|RPL12|KHDRBS1|RPL35A|PTBP1|G3BP2|EIF2S3|EEF2|RPS4X|NOL1|NCL|HNRPDL|EIF4G2|HNRPA1|PA2G4|SERBP1|RPS15|RPS13|SNRPC|RPS11|TUFM|FUS|NHP2L1|PABPC4|RPL27A|RPS15A|RPL7|RPL31|RPL6|PRPF8|RPL8|EEF1AL3|RPL3|RPL5|RPS20|RPL10A|RPL4|RPL7A|SFRS11|RPS9|RPL24|ILF3|DDX5|SF3A1|RPS5|RBMX|RPL28|CAPRIN1|R…
5198	3.529e-33	3.5878e-31	50	structural molecule activity	RPL18|RPL17|RPL19|RPL14|RPL13|RPL15|RPS2|RPS3|RPLP0|RPLP1|RPL26L1|RPL10|RPL11|RPL12|RPL35A|G3BP2|RPS4X|RPS17|RPS15|RPS12|RPS13|RPS11|RPL27A|RPS15A|RPS28|RPL7|RPL32|RPL6|RPL31|RPL8|RPL3|RPL5|RPS20|RPL10A|RPL4|RPL7A|RPS23|RPS24|RPSA|RPS9|RPL27|RPL24|RPS6|RPS5|RPS8|RPL28|RPS7|RPL18A|RPL23|RPL21
3676	5.422e-22	4.1342e-20	83	nucleic acid binding	RPL18|HNRPK|RPL19|NARS|RPL14|HNRPF|RPL13|RPL15|RPS2|YBX1|RPS3|HNRPL|FUBP1|SFRS7|RBM8A|RPLP0|RPLP1|U2AF1|RPL11|DDX21|EIF1|RPL12|KHDRBS1|RPL35A|HIST1H1E|HIST1H1C|HIST1H1B|PTBP1|G3BP2|EIF2S3|EEF2|RPS4X|NOL1|NCL|HNRPDL|EIF4G2|HNRPA1|PA2G4|SERBP1|RPS15|RPS13|SNRPC|RPS11|TUFM|FUS|NACA|NHP2L1|PABPC4|RPL27A|PRKDC|RPS15A|PRPF19|RPL7|RPL31|DRAP1|RPL6|PRPF8|RPL8|EEF1AL3|RPL3|RPL5|RPS20|RPL10A|RPL4|RPL7A|SFR…
5515	2.8231e-13	1.7221e-11	107	protein binding	HNRPK|RPL14|RPL13|HNRPF|CBX3|HNRPL|SFRS7|EBNA1BP2|CDKN2B|RBM8A|RPLP0|RPLP1|BXDC2|U2AF1|DDX21|RPL11|PLS3|RPL35A|BSG|EFTUD2|PTBP1|EIF2S3|EEF2|PA2G4|HNRPA1|PSMA5|SERBP1|RPS15|RPS13|RPS10|RPS11|SNRPC|FUS|GNAI3|NHP2L1|STRAP|PABPC4|RPS28|RPL7|RPL3|BTF3|NAT10|RPL5|UBAP2L|RPL4|RPS20|SFRS11|RPS23|RPS24|RPSA|PHB|RPS9|RPS6|DDX5|RBMX|RPS8|RPS7|DDX6|RPL18A|GNB2L1|PUF60|NARS|RPS2|YBX1|RPS3|FUBP1|SLC1A5|BZW1|PR…
19843	1.3932e-07	7.0819e-06	6	rRNA binding	RPL8|RPS9|RPL5|RPL11|RPS11|RPS4X
5488	2.3145e-07	1.0085e-05	134	binding	HNRPK|RPL18|RPL19|RPL14|RPL13|HNRPF|RPL15|CBX3|HNRPL|SFRS7|EBNA1BP2|CDKN2B|RBM8A|RPLP0|RPLP1|BXDC2|U2AF1|EIF1|DDX21|RPL11|RPL12|PLS3|RPL35A|BSG|EFTUD2|PTBP1|EIF2S3|EEF2|HNRPA1|PA2G4|PSMA5|SERBP1|RPS15|PGM1|RPS13|RPS10|RPS11|SNRPC|FUS|GNAI3|NHP2L1|STRAP|PABPC4|RPS28|RPL7|RPL6|DRAP1|RPL8|RPL3|BTF3|UBAP2L|RPL5|NAT10|RPS20|RPL10A|RPL4|RPL7A|RPS23|SFRS11|RPS24|RPSA|PHB|AK2|RPS9|RPS6|DDX5|RPS5|RBMX|RPS…
3727	2.7317e-07	1.0415e-05	6	single-stranded RNA binding	HNRPDL|HNRPA1|HNRPF|PABPC4|PTBP1|SNRPC
3729	3.472e-07	1.1766e-05	8	mRNA binding	HNRPDL|RPL7|RBM8A|SERBP1|PABPC4|RPS13|RPS5|RPS3
8135	1.4281e-05	0.00043558	7	translation factor activity, nucleic acid binding	TUFM|EIF4B|EIF4G2|EEF1AL3|EIF2S3|EEF2|EIF1
166	1.9813e-05	0.00054936	41	nucleotide binding	CMPK|TUFM|FUS|GNAI3|NARS|HNRPF|PABPC4|PRKDC|CKB|HNRPL|IARS|TYMS|SFRS7|RBM8A|LARS|EEF1AL3|U2AF1|BXDC2|DDX21|NAT10|SFRS11|RPS24|EFTUD2|PTBP1|G3BP2|EIF2S3|AK2|ATP1A1|EEF2|DDX5|NCL|RBMX|DDX6|HNRPDL|EIF4B|HNRPA1|ILF2|SFPQ|RRM1|PHGDH|PUF60
3743	0.00053782	0.013669	4	translation initiation factor activity	EIF4B|EIF4G2|EIF2S3|EIF1
16875	0.0010629	0.021613	4	ligase activity, forming carbon-oxygen bonds	IARS|NARS|LARS|BXDC2
16876	0.0010629	0.021613	4	ligase activity, forming aminoacyl-tRNA and related compounds	IARS|NARS|LARS|BXDC2
4812	0.0010629	0.021613	4	aminoacyl-tRNA ligase activity	IARS|NARS|LARS|BXDC2
3697	0.0015311	0.029187	4	single-stranded DNA binding	HNRPDL|FUBP1|HNRPA1|YBX1
3724	0.0017068	0.030622	3	RNA helicase activity	DDX21|DDX5|DDX6
8187	0.002278	0.038599	2	poly-pyrimidine tract binding	PABPC4|PTBP1
*p-value corrected by Benjamini & Hochberg method. †Number of proteins associated with the GO term. ‡Proteins listed by gene name
